# Supplementary material for: A Non-Contact Electrostatic Potential Sensor Based on Cantilever Micro-Vibration for Surface Potential Measurement of Insulating Components
Source: Sensors (Basel). 2026 Jan 6;26(2):362. doi: 10.3390/s26020362 (PMC12845616; doi:10.3390/s26020362)
Supplement: Supplementary file 1 [file sensors-26-00362-s001.zip]

Archive with 1 entries (1 files):
- sensors-4078040-supplementary.xlsx
