# Supplementary material for: A Non-Contact Electrostatic Potential Sensor Based on Cantilever Micro-Vibration for Surface Potential Measurement of Insulating Components
Source: Sensors (Basel). 2026 Jan 6;26(2):362. doi: 10.3390/s26020362 (PMC12845616; doi:10.3390/s26020362)
Supplement: Supplementary file 1 [file sensors-26-00362-s001.zip › sensors-4078040-supplementary.xlsx]

## Sheet: potential  simulation
positon	5 kv	7.5	10
1.75	0	0	0
1.83333	0.00168	0.00251	0.00335
1.91667	0.00335	0.00503	0.0067
2	0.00503	0.00754	0.01005
2.08333	0.0067	0.01006	0.01341
2.16667	0.00838	0.01257	0.01676
2.25	0.01006	0.01509	0.02012
2.33333	0.01174	0.01761	0.02347
2.41667	0.01342	0.02013	0.02684
2.5	0.0151	0.02265	0.0302
2.58333	0.01678	0.02518	0.03357
2.66667	0.01847	0.02771	0.03694
2.75	0.02016	0.03024	0.04032
2.83333	0.02185	0.03277	0.0437
2.91667	0.02354	0.03531	0.04708
3	0.02524	0.03786	0.05047
3.08333	0.02694	0.0404	0.05387
3.16667	0.02864	0.04296	0.05728
3.25	0.03034	0.04551	0.06069
3.33333	0.03205	0.04808	0.0641
3.41667	0.03376	0.05065	0.06753
3.5	0.03548	0.05322	0.07096
3.58333	0.0372	0.0558	0.0744
3.66667	0.03893	0.05839	0.07785
3.75	0.04066	0.06098	0.08131
3.83333	0.04239	0.06358	0.08478
3.91667	0.04413	0.06619	0.08826
4	0.04587	0.06881	0.09175
4.08333	0.04763	0.07144	0.09525
4.16667	0.04938	0.07407	0.09876
4.25	0.05114	0.07672	0.10229
4.33333	0.05291	0.07937	0.10583
4.41667	0.05469	0.08203	0.10938
4.5	0.05647	0.08471	0.11294
4.58333	0.05826	0.08739	0.11652
4.66667	0.06006	0.09009	0.12012
4.75	0.06186	0.09279	0.12372
4.83333	0.06367	0.09551	0.12735
4.91667	0.06549	0.09824	0.13099
5	0.06732	0.10099	0.13465
5.08333	0.06916	0.10374	0.13832
5.16667	0.07101	0.10651	0.14202
5.25	0.07286	0.1093	0.14573
5.33333	0.07473	0.11209	0.14946
5.41667	0.0766	0.11491	0.15321
5.5	0.07849	0.11774	0.15698
5.58333	0.08039	0.12058	0.16077
5.66667	0.08229	0.12344	0.16459
5.75	0.08421	0.12632	0.16842
5.83333	0.08614	0.12921	0.17228
5.91667	0.08808	0.13212	0.17617
6	0.09004	0.13506	0.18007
6.08333	0.092	0.13801	0.18401
6.16667	0.09398	0.14097	0.18797
6.25	0.09598	0.14396	0.19195
6.33333	0.09798	0.14697	0.19596
6.41667	0.1	0.15	0.2
6.5	0.10204	0.15306	0.20407
6.58333	0.10409	0.15613	0.20818
6.66667	0.10615	0.15923	0.21231
6.75	0.10823	0.16235	0.21647
6.83333	0.11033	0.16549	0.22066
6.91667	0.11244	0.16866	0.22488
7	0.11457	0.17186	0.22914
7.08333	0.11672	0.17508	0.23344
7.16667	0.11889	0.17833	0.23777
7.25	0.12107	0.1816	0.24214
7.33333	0.12327	0.1849	0.24654
7.41667	0.12549	0.18824	0.25098
7.5	0.12773	0.1916	0.25546
7.58333	0.12999	0.19499	0.25999
7.66667	0.13228	0.19841	0.26455
7.75	0.13458	0.20187	0.26916
7.83333	0.1369	0.20535	0.2738
7.91667	0.13925	0.20887	0.2785
8	0.14162	0.21243	0.28324
8.08333	0.14401	0.21602	0.28803
8.16667	0.14643	0.21965	0.29286
8.25	0.14887	0.22331	0.29774
8.33333	0.15134	0.227	0.30267
8.41667	0.15383	0.23074	0.30766
8.5	0.15635	0.23452	0.31269
8.58333	0.15889	0.23834	0.31779
8.66667	0.16147	0.2422	0.32293
8.75	0.16407	0.2461	0.32813
8.83333	0.16669	0.25004	0.33339
8.91667	0.16935	0.25403	0.33871
9	0.17204	0.25806	0.34409
9.08333	0.17476	0.26215	0.34953
9.16667	0.17752	0.26627	0.35503
9.25	0.1803	0.27045	0.3606
9.33333	0.18311	0.27467	0.36623
9.41667	0.18596	0.27895	0.37193
9.5	0.18885	0.28328	0.3777
9.58333	0.19177	0.28766	0.38354
9.66667	0.19473	0.29209	0.38946
9.75	0.19772	0.29658	0.39544
9.83333	0.20075	0.30113	0.4015
9.91667	0.20382	0.30573	0.40764
10	0.20693	0.3104	0.41386
10.0833	0.21008	0.31512	0.42017
10.1667	0.21327	0.31991	0.42655
10.25	0.21651	0.32476	0.43301
10.3333	0.21978	0.32967	0.43956
10.4167	0.2231	0.33465	0.4462
10.5	0.22647	0.3397	0.45294
10.5833	0.22988	0.34482	0.45976
10.6667	0.23334	0.35001	0.46668
10.75	0.23684	0.35527	0.47369
10.8333	0.2404	0.3606	0.48079
10.9167	0.244	0.366	0.48801
11	0.24766	0.37149	0.49532
11.0833	0.25137	0.37706	0.50274
11.1667	0.25514	0.3827	0.51027
11.25	0.25895	0.38843	0.5179
11.3333	0.26282	0.39423	0.52564
11.4167	0.26675	0.40013	0.5335
11.5	0.27074	0.40611	0.54148
11.5833	0.27479	0.41219	0.54958
11.6667	0.2789	0.41835	0.5578
11.75	0.28307	0.42461	0.56614
11.8333	0.2873	0.43095	0.57461
11.9167	0.2916	0.43741	0.58321
12	0.29597	0.44396	0.59194
12.0833	0.30041	0.45061	0.60081
12.1667	0.30491	0.45736	0.60982
12.25	0.30948	0.46422	0.61896
12.3333	0.31412	0.47118	0.62824
12.4167	0.31884	0.47826	0.63768
12.5	0.32363	0.48545	0.64726
12.5833	0.3285	0.49275	0.657
12.6667	0.33345	0.50017	0.6669
12.75	0.33847	0.50771	0.67694
12.8333	0.34357	0.51536	0.68715
12.9167	0.34876	0.52315	0.69753
13	0.35404	0.53106	0.70808
13.0833	0.3594	0.5391	0.7188
13.1667	0.36485	0.54728	0.7297
13.25	0.37039	0.55558	0.74077
13.3333	0.37601	0.56402	0.75202
13.4167	0.38173	0.5726	0.76347
13.5	0.38755	0.58133	0.7751
13.5833	0.39347	0.5902	0.78694
13.6667	0.39948	0.59922	0.79896
13.75	0.40559	0.60838	0.81118
13.8333	0.4118	0.6177	0.8236
13.9167	0.41812	0.62718	0.83624
14	0.42454	0.63682	0.84909
14.0833	0.43108	0.64662	0.86216
14.1667	0.43772	0.65658	0.87544
14.25	0.44447	0.66671	0.88894
14.3333	0.45134	0.67701	0.90268
14.4167	0.45832	0.68749	0.91665
14.5	0.46543	0.69814	0.93086
14.5833	0.47265	0.70898	0.9453
14.6667	0.47999	0.71999	0.95999
14.75	0.48746	0.73118	0.97491
14.8333	0.49505	0.74257	0.99009
14.9167	0.50277	0.75415	1.00554
15	0.51062	0.76593	1.02124
15.0833	0.5186	0.77791	1.03721
15.1667	0.52672	0.79008	1.05344
15.25	0.53497	0.80245	1.06993
15.3333	0.54335	0.81503	1.0867
15.4167	0.55188	0.82782	1.10376
15.5	0.56055	0.84082	1.1211
15.5833	0.56936	0.85404	1.13873
15.6667	0.57832	0.86748	1.15664
15.75	0.58742	0.88113	1.17484
15.8333	0.59667	0.895	1.19333
15.9167	0.60607	0.9091	1.21214
16	0.61562	0.92344	1.23125
16.0833	0.62533	0.938	1.25066
16.1667	0.63519	0.95279	1.27039
16.25	0.64521	0.96781	1.29041
16.3333	0.65538	0.98307	1.31076
16.4167	0.66571	0.99857	1.33142
16.5	0.67621	1.01431	1.35241
16.5833	0.68686	1.03029	1.37373
16.6667	0.69768	1.04652	1.39536
16.75	0.70866	1.06299	1.41732
16.8333	0.7198	1.07971	1.43961
16.9167	0.73112	1.09667	1.46223
17	0.74259	1.11389	1.48519
17.0833	0.75424	1.13136	1.50848
17.1667	0.76605	1.14908	1.5321
17.25	0.77803	1.16705	1.55606
17.3333	0.79018	1.18527	1.58035
17.4167	0.80249	1.20374	1.60499
17.5	0.81498	1.22247	1.62996
17.5833	0.82763	1.24145	1.65527
17.6667	0.84046	1.26068	1.68091
17.75	0.85345	1.28017	1.7069
17.8333	0.86661	1.29992	1.73322
17.9167	0.87994	1.31991	1.75988
18	0.89344	1.34015	1.78687
18.0833	0.9071	1.36065	1.8142
18.1667	0.92093	1.3814	1.84186
18.25	0.93493	1.40239	1.86986
18.3333	0.9491	1.42364	1.89819
18.4167	0.96342	1.44513	1.92685
18.5	0.97791	1.46687	1.95582
18.5833	0.99256	1.48884	1.98513
18.6667	1.00738	1.51106	2.01475
18.75	1.02235	1.53353	2.0447
18.8333	1.03748	1.55623	2.07497
18.9167	1.05277	1.57916	2.10555
19	1.06822	1.60232	2.13643
19.0833	1.08381	1.62572	2.16762
19.1667	1.09956	1.64934	2.19913
19.25	1.11547	1.6732	2.23094
19.3333	1.13152	1.69728	2.26304
19.4167	1.14771	1.72157	2.29543
19.5	1.16405	1.74608	2.3281
19.5833	1.18053	1.7708	2.36106
19.6667	1.19715	1.79573	2.39431
19.75	1.21392	1.82088	2.42784
19.8333	1.23082	1.84624	2.46165
19.9167	1.24786	1.87179	2.49572
20	1.26502	1.89753	2.53005
20.0833	1.28232	1.92347	2.56463
20.1667	1.29974	1.94961	2.59948
20.25	1.31729	1.97593	2.63458
20.3333	1.33496	2.00245	2.66993
20.4167	1.35276	2.02913	2.70551
20.5	1.37066	2.05599	2.74133
20.5833	1.38869	2.08303	2.77737
20.6667	1.40683	2.11024	2.81365
20.75	1.42508	2.13763	2.85017
20.8333	1.44345	2.16517	2.8869
20.9167	1.46191	2.19287	2.92383
21	1.48048	2.22073	2.96097
21.0833	1.49916	2.24873	2.99831
21.1667	1.51793	2.27689	3.03586
21.25	1.5368	2.30521	3.07361
21.3333	1.55577	2.33366	3.11155
21.4167	1.57483	2.36224	3.14966
21.5	1.59397	2.39096	3.18795
21.5833	1.61321	2.41981	3.22641
21.6667	1.63253	2.44879	3.26505
21.75	1.65194	2.4779	3.30387
21.8333	1.67142	2.50713	3.34284
21.9167	1.69098	2.53647	3.38196
22	1.71062	2.56592	3.42123
22.0833	1.73033	2.59549	3.46065
22.1667	1.75011	2.62516	3.50022
22.25	1.76997	2.65495	3.53994
22.3333	1.7899	2.68484	3.57979
22.4167	1.80988	2.71482	3.61977
22.5	1.82993	2.7449	3.65986
22.5833	1.85004	2.77506	3.70008
22.6667	1.87021	2.80532	3.74042
22.75	1.89044	2.83566	3.78088
22.8333	1.91072	2.86609	3.82145
22.9167	1.93106	2.89659	3.86211
23	1.95144	2.92716	3.90288
23.0833	1.97187	2.9578	3.94374
23.1667	1.99235	2.98852	3.98469
23.25	2.01287	3.01931	4.02574
23.3333	2.03344	3.05016	4.06688
23.4167	2.05404	3.08106	4.10809
23.5	2.07468	3.11202	4.14937
23.5833	2.09536	3.14304	4.19072
23.6667	2.11607	3.1741	4.23214
23.75	2.13682	3.20523	4.27363
23.8333	2.1576	3.2364	4.31519
23.9167	2.1784	3.2676	4.3568
24	2.19923	3.29884	4.39846
24.0833	2.22008	3.33012	4.44016
24.1667	2.24095	3.36143	4.48191
24.25	2.26185	3.39278	4.5237
24.3333	2.28277	3.42415	4.56554
24.4167	2.30369	3.45554	4.60739
24.5	2.32463	3.48695	4.64927
24.5833	2.34559	3.51838	4.69117
24.6667	2.36655	3.54982	4.7331
24.75	2.38753	3.58129	4.77505
24.8333	2.40851	3.61276	4.81701
24.9167	2.42948	3.64423	4.85897
25	2.45046	3.67569	4.90092
25.0833	2.47144	3.70716	4.94288
25.1667	2.49242	3.73862	4.98483
25.25	2.51339	3.77009	5.02678
25.3333	2.53436	3.80154	5.06872
25.4167	2.55532	3.83298	5.11064
25.5	2.57626	3.86439	5.15252
25.5833	2.59719	3.89578	5.19437
25.6667	2.6181	3.92715	5.2362
25.75	2.639	3.9585	5.27799
25.8333	2.65987	3.98981	5.31975
25.9167	2.68072	4.02108	5.36145
26	2.70154	4.05231	5.40309
26.0833	2.72233	4.0835	5.44467
26.1667	2.7431	4.11465	5.4862
26.25	2.76383	4.14575	5.52767
26.3333	2.78453	4.1768	5.56907
26.4167	2.80519	4.20779	5.61038
26.5	2.8258	4.2387	5.65161
26.5833	2.84637	4.26956	5.69274
26.6667	2.8669	4.30035	5.73379
26.75	2.88738	4.33107	5.77476
26.8333	2.90781	4.36171	5.81562
26.9167	2.92818	4.39227	5.85636
27	2.94849	4.42273	5.89698
27.0833	2.96874	4.45311	5.93748
27.1667	2.98893	4.48339	5.97786
27.25	3.00906	4.51359	6.01811
27.3333	3.02912	4.54368	6.05824
27.4167	3.0491	4.57365	6.0982
27.5	3.06901	4.60351	6.13802
27.5833	3.08884	4.63326	6.17768
27.6667	3.10859	4.66289	6.21718
27.75	3.12827	4.6924	6.25653
27.8333	3.14786	4.72178	6.29571
27.9167	3.16735	4.75102	6.3347
28	3.18675	4.78012	6.3735
28.0833	3.20605	4.80908	6.4121
28.1667	3.22526	4.83789	6.45052
28.25	3.24437	4.86655	6.48874
28.3333	3.26338	4.89507	6.52676
28.4167	3.28228	4.92341	6.56455
28.5	3.30106	4.95159	6.60212
28.5833	3.31973	4.97959	6.63946
28.6667	3.33828	5.00743	6.67657
28.75	3.35673	5.03509	6.71345
28.8333	3.37505	5.06257	6.7501
28.9167	3.39324	5.08986	6.78648
29	3.4113	5.11695	6.82261
29.0833	3.42923	5.14385	6.85847
29.1667	3.44703	5.17055	6.89407
29.25	3.46471	5.19706	6.92941
29.3333	3.48224	5.22336	6.96448
29.4167	3.49963	5.24945	6.99926
29.5	3.51688	5.27531	7.03375
29.5833	3.53397	5.30096	7.06795
29.6667	3.55093	5.32639	7.10185
29.75	3.56773	5.3516	7.13546
29.8333	3.58439	5.37658	7.16877
29.9167	3.60088	5.40132	7.20176
30	3.61722	5.42583	7.23444
30.0833	3.63341	5.45011	7.26681
30.1667	3.64943	5.47415	7.29887
30.25	3.6653	5.49796	7.33061
30.3333	3.68101	5.52151	7.36202
30.4167	3.69655	5.54482	7.3931
30.5	3.71192	5.56789	7.42385
30.5833	3.72713	5.5907	7.45427
30.6667	3.74218	5.61327	7.48435
30.75	3.75706	5.63558	7.51411
30.8333	3.77176	5.65764	7.54352
30.9167	3.78629	5.67944	7.57258
31	3.80066	5.70099	7.60131
31.0833	3.81485	5.72228	7.62971
31.1667	3.82888	5.74332	7.65776
31.25	3.84274	5.76411	7.68549
31.3333	3.85642	5.78463	7.71285
31.4167	3.86993	5.8049	7.73987
31.5	3.88328	5.82492	7.76656
31.5833	3.89645	5.84468	7.79291
31.6667	3.90946	5.86419	7.81892
31.75	3.9223	5.88345	7.8446
31.8333	3.93496	5.90244	7.86992
31.9167	3.94745	5.92118	7.89491
32	3.95979	5.93968	7.91957
32.0833	3.97196	5.95794	7.94391
32.1667	3.98396	5.97595	7.96793
32.25	3.99581	5.99371	7.99162
32.3333	4.00748	6.01122	8.01496
32.4167	4.019	6.02849	8.03799
32.5	4.03035	6.04553	8.06071
32.5833	4.04156	6.06233	8.08311
32.6667	4.0526	6.0789	8.1052
32.75	4.06349	6.09523	8.12697
32.8333	4.07422	6.11133	8.14844
32.9167	4.08481	6.12721	8.16962
33	4.09525	6.14287	8.19049
33.0833	4.10554	6.15831	8.21108
33.1667	4.11568	6.17352	8.23137
33.25	4.12568	6.18852	8.25136
33.3333	4.13554	6.20331	8.27108
33.4167	4.14526	6.21789	8.29052
33.5	4.15485	6.23228	8.3097
33.5833	4.1643	6.24646	8.32861
33.6667	4.17362	6.26043	8.34725
33.75	4.18281	6.27421	8.36561
33.8333	4.19186	6.28779	8.38372
33.9167	4.20079	6.30119	8.40158
34	4.2096	6.3144	8.4192
34.0833	4.21829	6.32743	8.43658
34.1667	4.22685	6.34028	8.45371
34.25	4.2353	6.35295	8.4706
34.3333	4.24363	6.36544	8.48726
34.4167	4.25185	6.37777	8.5037
34.5	4.25996	6.38994	8.51993
34.5833	4.26797	6.40195	8.53594
34.6667	4.27586	6.4138	8.55173
34.75	4.28365	6.42548	8.5673
34.8333	4.29134	6.437	8.58267
34.9167	4.29892	6.44839	8.59785
35	4.30642	6.45963	8.61283
35.0833	4.31381	6.47072	8.62763
35.1667	4.32111	6.48167	8.64223
35.25	4.32832	6.49248	8.65664
35.3333	4.33544	6.50316	8.67087
35.4167	4.34247	6.51371	8.68494
35.5	4.34942	6.52413	8.69884
35.5833	4.35629	6.53443	8.71257
35.6667	4.36307	6.5446	8.72614
35.75	4.36977	6.55465	8.73953
35.8333	4.37639	6.56458	8.75277
35.9167	4.38293	6.5744	8.76587
36	4.38941	6.58411	8.77882
36.0833	4.39581	6.59372	8.79162
36.1667	4.40214	6.60321	8.80429
36.25	4.4084	6.6126	8.8168
36.3333	4.41459	6.62189	8.82918
36.4167	4.42072	6.63108	8.84144
36.5	4.42679	6.64018	8.85358
36.5833	4.43279	6.64919	8.86559
36.6667	4.43873	6.6581	8.87747
36.75	4.44461	6.66692	8.88923
36.8333	4.45044	6.67566	8.90088
36.9167	4.45621	6.68431	8.91242
37	4.46193	6.69289	8.92385
37.0833	4.46759	6.70139	8.93518
37.1667	4.4732	6.70981	8.94641
37.25	4.47876	6.71815	8.95753
37.3333	4.48428	6.72641	8.96855
37.4167	4.48974	6.73461	8.97948
37.5	4.49516	6.74274	8.99032
37.5833	4.50054	6.75081	9.00108
37.6667	4.50587	6.75881	9.01174
37.75	4.51116	6.76674	9.02232
37.8333	4.51641	6.77461	9.03281
37.9167	4.52162	6.78243	9.04324
38	4.52679	6.79019	9.05359
38.0833	4.53193	6.7979	9.06386
38.1667	4.53703	6.80555	9.07406
38.25	4.54209	6.81314	9.08419
38.3333	4.54712	6.82068	9.09425
38.4167	4.55212	6.82818	9.10424
38.5	4.55709	6.83564	9.11418
38.5833	4.56203	6.84304	9.12406
38.6667	4.56694	6.85041	9.13388
38.75	4.57182	6.85772	9.14363
38.8333	4.57667	6.865	9.15333
38.9167	4.58149	6.87224	9.16298
39	4.58629	6.87944	9.17259
39.0833	4.59107	6.88661	9.18214
39.1667	4.59583	6.89374	9.19165
39.25	4.60055	6.90083	9.20111
39.3333	4.60526	6.90789	9.21052
39.4167	4.60995	6.91492	9.2199
39.5	4.61462	6.92193	9.22924
39.5833	4.61927	6.9289	9.23854
39.6667	4.6239	6.93585	9.2478
39.75	4.62851	6.94276	9.25702
39.8333	4.6331	6.94966	9.26621
39.9167	4.63768	6.95653	9.27537
40	4.64225	6.96337	9.2845
40.0833	4.6468	6.9702	9.2936
40.1667	4.65134	6.977	9.30267
40.25	4.65586	6.98379	9.31171
40.3333	4.66037	6.99055	9.32073
40.4167	4.66486	6.99729	9.32973
40.5	4.66935	7.00402	9.3387
40.5833	4.67383	7.01074	9.34765
40.6667	4.67829	7.01744	9.35658
40.75	4.68275	7.02412	9.3655
40.8333	4.68719	7.03079	9.37439
40.9167	4.69163	7.03745	9.38327
41	4.69607	7.0441	9.39213
41.0833	4.70049	7.05073	9.40098
41.1667	4.70491	7.05736	9.40981
41.25	4.70932	7.06397	9.41863
41.3333	4.71372	7.07058	9.42744
41.4167	4.71812	7.07718	9.43624
41.5	4.72251	7.08377	9.44503
41.5833	4.72691	7.09036	9.45381
41.6667	4.73129	7.09694	9.46258
41.75	4.73567	7.10351	9.47135
41.8333	4.74005	7.11008	9.48011
41.9167	4.74443	7.11665	9.48886
42	4.74881	7.12321	9.49761
42.0833	4.75318	7.12977	9.50636
42.1667	4.75755	7.13632	9.5151
42.25	4.76192	7.14287	9.52383
42.3333	4.76628	7.14943	9.53257
42.4167	4.77065	7.15598	9.5413
42.5	4.77502	7.16253	9.55004
42.5833	4.77938	7.16908	9.55877
42.6667	4.78375	7.17563	9.5675
42.75	4.78812	7.18217	9.57623
42.8333	4.79248	7.18872	9.58496
42.9167	4.79685	7.19527	9.5937
43	4.80122	7.20183	9.60244
43.0833	4.80559	7.20838	9.61118
43.1667	4.80996	7.21494	9.61992
43.25	4.81433	7.2215	9.62866
43.3333	4.81871	7.22806	9.63741
43.4167	4.82308	7.23462	9.64617
43.5	4.82746	7.24119	9.65492
43.5833	4.83184	7.24776	9.66368
43.6667	4.83622	7.25434	9.67245
43.75	4.84061	7.26091	9.68122
43.8333	4.84499	7.26749	9.68999
43.9167	4.84938	7.27407	9.69877
44	4.85377	7.28066	9.70755
44.0833	4.85817	7.28725	9.71634
44.1667	4.86257	7.29385	9.72513
44.25	4.86697	7.30045	9.73393
44.3333	4.87137	7.30705	9.74274
44.4167	4.87577	7.31366	9.75155
44.5	4.88018	7.32027	9.76036
44.5833	4.88459	7.32689	9.76918
44.6667	4.889	7.33351	9.77801
44.75	4.89342	7.34013	9.78684
44.8333	4.89784	7.34676	9.79568
44.9167	4.90226	7.35339	9.80452
45	4.90668	7.36002	9.81337
45.0833	4.91111	7.36666	9.82222
45.1667	4.91554	7.3733	9.83107
45.25	4.91997	7.37995	9.83993
45.3333	4.9244	7.3866	9.8488
45.4167	4.92884	7.39325	9.85767
45.5	4.93327	7.39991	9.86654
45.5833	4.93771	7.40657	9.87542
45.6667	4.94215	7.41323	9.88431
45.75	4.9466	7.41989	9.89319
45.8333	4.95104	7.42656	9.90208
45.9167	4.95549	7.43323	9.91097
46	4.95993	7.4399	9.91987
46.0833	4.96438	7.44657	9.92876
46.1667	4.96883	7.45325	9.93766
46.25	4.97328	7.45992	9.94657
46.3333	4.97773	7.4666	9.95547
46.4167	4.98219	7.47328	9.96437
46.5	4.98664	7.47996	9.97328
46.5833	4.99109	7.48664	9.98218
46.6667	4.99555	7.49332	9.99109
46.75	5	7.5	10

## Sheet: sensor response vs distance
working distance	sensor response
0.002	1.65501
0.004	1.65959
0.006	1.65578
0.008	1.65883
0.01	1.65578
0.012	1.65959
0.014	1.65501
0.016	1.65883
0.018	1.6573
0.02	1.6573
0.022	1.6573
0.024	1.65959
0.026	1.6573
0.028	1.65883
0.03	1.65807
0.032	1.6573
0.034	1.65578
0.036	1.65959
0.038	1.65578
0.04	1.65959
0.042	1.65578
0.044	1.65959
0.046	1.65578
0.048	1.65883
0.05	1.65807
0.052	1.65807
0.054	1.6573
0.056	1.6573
0.058	1.6573
0.06	1.65807
0.062	1.6573
0.064	1.65807
0.066	1.6573
0.068	1.65959
0.07	1.65654
0.072	1.65959
0.074	1.65654
0.076	1.65883
0.078	1.65654
0.08	1.65959
0.082	1.65578
0.084	1.65807
0.086	1.65807
0.088	1.65807
0.09	1.6573
0.092	1.65807
0.094	1.6573
0.096	1.6573
0.098	1.6573
0.1	1.65807
0.102	1.6573
0.104	1.65807
0.106	1.65807
0.108	1.6573
0.11	1.6573
0.112	1.65807
0.114	1.65578
0.116	1.65807
0.118	1.6573
0.12	1.65807
0.122	1.6573
0.124	1.65807
0.126	1.65807
0.128	1.6573
0.13	1.65807
0.132	1.65807
0.134	1.65883
0.136	1.65807
0.138	1.65959
0.14	1.65883
0.142	1.65959
0.144	1.65807
0.146	1.65807
0.148	1.65883
0.15	1.65807
0.152	1.6573
0.154	1.6573
0.156	1.65807
0.158	1.65807
0.16	1.65807
0.162	1.6573
0.164	1.65807
0.166	1.65959
0.168	1.65807
0.17	1.65807
0.172	1.65807
0.174	1.65807
0.176	1.65807
0.178	1.65807
0.18	1.6573
0.182	1.65654
0.184	1.65807
0.186	1.6573
0.188	1.6573
0.19	1.65807
0.192	1.6573
0.194	1.6573
0.196	1.6573
0.198	1.6573
0.2	1.65807
0.202	1.6573
0.204	1.65654
0.206	1.65883
0.208	1.65501
0.21	1.65883
0.212	1.65501
0.214	1.65959
0.216	1.65578
0.218	1.65883
0.22	1.65501
0.222	1.65883
0.224	1.65501
0.226	1.65883
0.228	1.65501
0.23	1.65883
0.232	1.65501
0.234	1.65883
0.236	1.65578
0.238	1.65883
0.24	1.65578
0.242	1.65959
0.244	1.65501
0.246	1.65883
0.248	1.65578
0.25	1.65883
0.252	1.65501
0.254	1.65959
0.256	1.65807
0.258	1.6573
0.26	1.65807
0.262	1.65807
0.264	1.65807
0.266	1.65807
0.268	1.65807
0.27	1.65807
0.272	1.65807
0.274	1.6573
0.276	1.65807
0.278	1.65578
0.28	1.65807
0.282	1.6573
0.284	1.66036
0.286	1.65578
0.288	1.65807
0.29	1.65654
0.292	1.65959
0.294	1.65578
0.296	1.66112
0.298	1.65654
0.3	1.66036
0.302	1.65654
0.304	1.65959
0.306	1.65654
0.308	1.65883
0.31	1.65654
0.312	1.65959
0.314	1.65654
0.316	1.66036
0.318	1.65807
0.32	1.65807
0.322	1.65807
0.324	1.65959
0.326	1.6573
0.328	1.65959
0.33	1.65807
0.332	1.66036
0.334	1.65578
0.336	1.65959
0.338	1.65654
0.34	1.66036
0.342	1.65654
0.344	1.65959
0.346	1.65654
0.348	1.66036
0.35	1.65578
0.352	1.65959
0.354	1.65578
0.356	1.65959
0.358	1.65654
0.36	1.65959
0.362	1.65578
0.364	1.65959
0.366	1.65654
0.368	1.65959
0.37	1.65654
0.372	1.65807
0.374	1.65807
0.376	1.65807
0.378	1.65883
0.38	1.65807
0.382	1.65807
0.384	1.65807
0.386	1.65807
0.388	1.65807
0.39	1.65807
0.392	1.65807
0.394	1.65807
0.396	1.6573
0.398	1.65807
0.4	1.65807
0.402	1.6573
0.404	1.6573
0.406	1.6573
0.408	1.65883
0.41	1.65578
0.412	1.65883
0.414	1.65578
0.416	1.65883
0.418	1.65501
0.42	1.65883
0.422	1.65578
0.424	1.65883
0.426	1.65501
0.428	1.65883
0.43	1.65501
0.432	1.65807
0.434	1.6573
0.436	1.6573
0.438	1.6573
0.44	1.6573
0.442	1.6573
0.444	1.6573
0.446	1.65807
0.448	1.6573
0.45	1.6573
0.452	1.6573
0.454	1.65654
0.456	1.6573
0.458	1.6573
0.46	1.6573
0.462	1.65807
0.464	1.6573
0.466	1.6573
0.468	1.65578
0.47	1.65883
0.472	1.65654
0.474	1.65959
0.476	1.65578
0.478	1.65883
0.48	1.65578
0.482	1.65883
0.484	1.6573
0.486	1.6573
0.488	1.65578
0.49	1.65959
0.492	1.65578
0.494	1.66036
0.496	1.65578
0.498	1.65807
0.5	1.65807
0.502	1.6573
0.504	1.65807
0.506	1.65807
0.508	1.65807
0.51	1.6573
0.512	1.65807
0.514	1.65578
0.516	1.65959
0.518	1.65578
0.52	1.65959
0.522	1.65578
0.524	1.65883
0.526	1.65578
0.528	1.65959
0.53	1.65578
0.532	1.65959
0.534	1.65654
0.536	1.65959
0.538	1.65654
0.54	1.65959
0.542	1.65578
0.544	1.65959
0.546	1.65654
0.548	1.65807
0.55	1.65654
0.552	1.66036
0.554	1.65578
0.556	1.66036
0.558	1.65578
0.56	1.65959
0.562	1.65654
0.564	1.6573
0.566	1.65807
0.568	1.65807
0.57	1.65578
0.572	1.66036
0.574	1.65578
0.576	1.65959
0.578	1.65807
0.58	1.6573
0.582	1.65654
0.584	1.65959
0.586	1.65578
0.588	1.65959
0.59	1.65654
0.592	1.65959
0.594	1.65578
0.596	1.65959
0.598	1.6573
0.6	1.66036
0.602	1.6573
0.604	1.65959
0.606	1.6573
0.608	1.66036
0.61	1.65654
0.612	1.66036
0.614	1.65654
0.616	1.65959
0.618	1.6573
0.62	1.66036
0.622	1.6573
0.624	1.66036
0.626	1.65654
0.628	1.65959
0.63	1.65578
0.632	1.65959
0.634	1.6573
0.636	1.65959
0.638	1.65807
0.64	1.65807
0.642	1.65807
0.644	1.65807
0.646	1.65807
0.648	1.65654
0.65	1.65883
0.652	1.65578
0.654	1.65883
0.656	1.65501
0.658	1.65883
0.66	1.65578
0.662	1.65883
0.664	1.65501
0.666	1.6573
0.668	1.6573
0.67	1.65883
0.672	1.65501
0.674	1.6573
0.676	1.6573
0.678	1.65654
0.68	1.65654
0.682	1.65807
0.684	1.65654
0.686	1.65654
0.688	1.6573
0.69	1.65654
0.692	1.6573
0.694	1.6573
0.696	1.6573
0.698	1.65578
0.7	1.65883
0.702	1.65578
0.704	1.65883
0.706	1.65578
0.708	1.6573
0.71	1.65654
0.712	1.6573
0.714	1.6573
0.716	1.6573
0.718	1.6573
0.72	1.65654
0.722	1.6573
0.724	1.65654
0.726	1.65959
0.728	1.65578
0.73	1.65883
0.732	1.65501
0.734	1.65883
0.736	1.65578
0.738	1.65883
0.74	1.65654
0.742	1.65883
0.744	1.65501
0.746	1.65959
0.748	1.65578
0.75	1.65959
0.752	1.65654
0.754	1.65883
0.756	1.65578
0.758	1.65883
0.76	1.65654
0.762	1.65959
0.764	1.65578
0.766	1.65959
0.768	1.65807
0.77	1.65807
0.772	1.65807
0.774	1.65807
0.776	1.65807
0.778	1.65807
0.78	1.6573
0.782	1.65654
0.784	1.65959
0.786	1.65654
0.788	1.66036
0.79	1.65578
0.792	1.65959
0.794	1.65578
0.796	1.65959
0.798	1.65807
0.8	1.6573
0.802	1.6573
0.804	1.65807
0.806	1.65807
0.808	1.6573
0.81	1.65807
0.812	1.65807
0.814	1.65807
0.816	1.65807
0.818	1.65807
0.82	1.65807
0.822	1.65807
0.824	1.65807
0.826	1.65807
0.828	1.65807
0.83	1.65807
0.832	1.6573
0.834	1.65807
0.836	1.6573
0.838	1.65807
0.84	1.6573
0.842	1.65654
0.844	1.65959
0.846	1.65578
0.848	1.66036
0.85	1.65578
0.852	1.65959
0.854	1.65501
0.856	1.65807
0.858	1.65807
0.86	1.65807
0.862	1.65578
0.864	1.65807
0.866	1.65807
0.868	1.65807
0.87	1.65807
0.872	1.6573
0.874	1.65578
0.876	1.6573
0.878	1.6573
0.88	1.6573
0.882	1.6573
0.884	1.65654
0.886	1.6573
0.888	1.6573
0.89	1.65654
0.892	1.6573
0.894	1.65807
0.896	1.65654
0.898	1.65807
0.9	1.6573
0.902	1.6573
0.904	1.6573
0.906	1.6573
0.908	1.6573
0.91	1.65654
0.912	1.6573
0.914	1.6573
0.916	1.6573
0.918	1.65807
0.92	1.6573
0.922	1.6573
0.924	1.65578
0.926	1.65959
0.928	1.65654
0.93	1.65959
0.932	1.65578
0.934	1.65883
0.936	1.65578
0.938	1.65883
0.94	1.65578
0.942	1.65959
0.944	1.65578
0.946	1.65883
0.948	1.65654
0.95	1.65959
0.952	1.65578
0.954	1.65883
0.956	1.65654
0.958	1.65959
0.96	1.65578
0.962	1.65959
0.964	1.65578
0.966	1.65959
0.968	1.65578
0.97	1.65959
0.972	1.65578
0.974	1.65883
0.976	1.65807
0.978	1.65807
0.98	1.65807
0.982	1.65807
0.984	1.65807
0.986	1.65807
0.988	1.6573
0.99	1.65654
0.992	1.65959
0.994	1.65501
0.996	1.65959
0.998	1.65654
1	1.65959
1.002	1.65654
1.004	1.65959
1.006	1.65578
1.008	1.65959
1.01	1.65578
1.012	1.65959
1.014	1.65578
1.016	1.65959
1.018	1.65807
1.02	1.65959
1.022	1.65578
1.024	1.65959
1.026	1.65578
1.028	1.65959
1.03	1.65654
1.032	1.65959
1.034	1.65578
1.036	1.65959
1.038	1.65654
1.04	1.65959
1.042	1.65578
1.044	1.65959
1.046	1.65807
1.048	1.65959
1.05	1.65578
1.052	1.65959
1.054	1.65654
1.056	1.66036
1.058	1.65578
1.06	1.66036
1.062	1.65654
1.064	1.65959
1.066	1.65654
1.068	1.66036
1.07	1.65807
1.072	1.65807
1.074	1.65654
1.076	1.65807
1.078	1.65807
1.08	1.6573
1.082	1.65959
1.084	1.65654
1.086	1.66036
1.088	1.65578
1.09	1.65959
1.092	1.65578
1.094	1.65883
1.096	1.65807
1.098	1.65807
1.1	1.6573
1.102	1.6573
1.104	1.65959
1.106	1.65578
1.108	1.65883
1.11	1.65501
1.112	1.65883
1.114	1.65578
1.116	1.65883
1.118	1.6573
1.12	1.6573
1.122	1.65578
1.124	1.6573
1.126	1.6573
1.128	1.6573
1.13	1.6573
1.132	1.65807
1.134	1.65501
1.136	1.65883
1.138	1.65501
1.14	1.65807
1.142	1.65654
1.144	1.65654
1.146	1.65578
1.148	1.65883
1.15	1.65501
1.152	1.65883
1.154	1.65501
1.156	1.65883
1.158	1.65501
1.16	1.65883
1.162	1.65501
1.164	1.65883
1.166	1.65425
1.168	1.65883
1.17	1.65501
1.172	1.65807
1.174	1.6573
1.176	1.6573
1.178	1.65578
1.18	1.65883
1.182	1.65578
1.184	1.65883
1.186	1.65578
1.188	1.65883
1.19	1.65501
1.192	1.65883
1.194	1.65578
1.196	1.65883
1.198	1.65578
1.2	1.65883
1.202	1.65578
1.204	1.65959
1.206	1.65578
1.208	1.6573
1.21	1.65578
1.212	1.6573
1.214	1.65807
1.216	1.65578
1.218	1.65883
1.22	1.65578
1.222	1.65883
1.224	1.65578
1.226	1.65883
1.228	1.65501
1.23	1.65959
1.232	1.6573
1.234	1.6573
1.236	1.65807
1.238	1.6573
1.24	1.6573
1.242	1.65959
1.244	1.6573
1.246	1.6573
1.248	1.6573
1.25	1.65654
1.252	1.6573
1.254	1.6573
1.256	1.65807
1.258	1.6573
1.26	1.6573
1.262	1.65578
1.264	1.65883
1.266	1.65578
1.268	1.65883
1.27	1.65578
1.272	1.65959
1.274	1.65578
1.276	1.65959
1.278	1.65578
1.28	1.65883
1.282	1.65578
1.284	1.65959
1.286	1.65578
1.288	1.65959
1.29	1.65578
1.292	1.66036
1.294	1.65578
1.296	1.65807
1.298	1.65807
1.3	1.65807
1.302	1.65807
1.304	1.65959
1.306	1.65807
1.308	1.65959
1.31	1.65654
1.312	1.65883
1.314	1.65807
1.316	1.65807
1.318	1.65807
1.32	1.65807
1.322	1.65807
1.324	1.65807
1.326	1.65807
1.328	1.65807
1.33	1.6573
1.332	1.65959
1.334	1.65578
1.336	1.65959
1.338	1.65578
1.34	1.65959
1.342	1.6573
1.344	1.65807
1.346	1.6573
1.348	1.6573
1.35	1.6573
1.352	1.65654
1.354	1.65654
1.356	1.65654
1.358	1.65654
1.36	1.65654
1.362	1.65654
1.364	1.65654
1.366	1.6573
1.368	1.65654
1.37	1.65654
1.372	1.65654
1.374	1.65654
1.376	1.65578
1.378	1.65578
1.38	1.65578
1.382	1.65578
1.384	1.65654
1.386	1.6573
1.388	1.65654
1.39	1.65654
1.392	1.6573
1.394	1.65654
1.396	1.65654
1.398	1.65578
1.4	1.65654
1.402	1.65654
1.404	1.65654
1.406	1.65578
1.408	1.65654
1.41	1.65654
1.412	1.65654
1.414	1.6573
1.416	1.6573
1.418	1.65654
1.42	1.65501
1.422	1.6573
1.424	1.6573
1.426	1.6573
1.428	1.6573
1.43	1.6573
1.432	1.65654
1.434	1.6573
1.436	1.65654
1.438	1.6573
1.44	1.6573
1.442	1.6573
1.444	1.6573
1.446	1.65654
1.448	1.6573
1.45	1.6573
1.452	1.6573
1.454	1.6573
1.456	1.65654
1.458	1.6573
1.46	1.65654
1.462	1.65654
1.464	1.6573
1.466	1.65654
1.468	1.6573
1.47	1.6573
1.472	1.65654
1.474	1.65883
1.476	1.6573
1.478	1.65807
1.48	1.65501
1.482	1.6573
1.484	1.65654
1.486	1.6573
1.488	1.65501
1.49	1.6573
1.492	1.6573
1.494	1.65578
1.496	1.65654
1.498	1.6573
1.5	1.6573
1.502	1.6573
1.504	1.6573
1.506	1.6573
1.508	1.6573
1.51	1.65578
1.512	1.65883
1.514	1.65501
1.516	1.65883
1.518	1.65654
1.52	1.65883
1.522	1.65578
1.524	1.65959
1.526	1.65578
1.528	1.65883
1.53	1.65578
1.532	1.65959
1.534	1.65578
1.536	1.65883
1.538	1.65578
1.54	1.65883
1.542	1.65578
1.544	1.65959
1.546	1.65578
1.548	1.65959
1.55	1.65578
1.552	1.65883
1.554	1.65501
1.556	1.65883
1.558	1.65501
1.56	1.65883
1.562	1.65501
1.564	1.65883
1.566	1.65654
1.568	1.65883
1.57	1.6573
1.572	1.6573
1.574	1.6573
1.576	1.65654
1.578	1.65501
1.58	1.65807
1.582	1.65501
1.584	1.65807
1.586	1.65501
1.588	1.65807
1.59	1.65501
1.592	1.65807
1.594	1.65425
1.596	1.65654
1.598	1.65578
1.6	1.65578
1.602	1.65578
1.604	1.65654
1.606	1.65578
1.608	1.65578
1.61	1.65578
1.612	1.65654
1.614	1.65578
1.616	1.65578
1.618	1.65883
1.62	1.65425
1.622	1.65578
1.624	1.65425
1.626	1.65883
1.628	1.65501
1.63	1.65807
1.632	1.65425
1.634	1.65807
1.636	1.65501
1.638	1.6573
1.64	1.65425
1.642	1.65807
1.644	1.65578
1.646	1.65654
1.648	1.65654
1.65	1.65807
1.652	1.65425
1.654	1.65807
1.656	1.65501
1.658	1.65807
1.66	1.65501
1.662	1.65883
1.664	1.65425
1.666	1.65883
1.668	1.65501
1.67	1.65807
1.672	1.65425
1.674	1.65807
1.676	1.65501
1.678	1.65883
1.68	1.65501
1.682	1.65578
1.684	1.65654
1.686	1.65654
1.688	1.65501
1.69	1.6573
1.692	1.65807
1.694	1.65807
1.696	1.6573
1.698	1.6573
1.7	1.65578
1.702	1.65883
1.704	1.6573
1.706	1.6573
1.708	1.65654
1.71	1.65807
1.712	1.65807
1.714	1.65654
1.716	1.65883
1.718	1.65501
1.72	1.65883
1.722	1.65578
1.724	1.65959
1.726	1.65578
1.728	1.65883
1.73	1.65501
1.732	1.65883
1.734	1.65578
1.736	1.65883
1.738	1.65501
1.74	1.65883
1.742	1.65578
1.744	1.65959
1.746	1.65654
1.748	1.65883
1.75	1.65501
1.752	1.65959
1.754	1.65578
1.756	1.65883
1.758	1.65578
1.76	1.65959
1.762	1.65578
1.764	1.65959
1.766	1.65654
1.768	1.65959
1.77	1.65578
1.772	1.65959
1.774	1.65578
1.776	1.66036
1.778	1.65654
1.78	1.65959
1.782	1.65578
1.784	1.65959
1.786	1.65654
1.788	1.65959
1.79	1.65654
1.792	1.66036
1.794	1.65654
1.796	1.65959
1.798	1.65578
1.8	1.65959
1.802	1.65807
1.804	1.65883
1.806	1.65578
1.808	1.65959
1.81	1.65578
1.812	1.65959
1.814	1.65578
1.816	1.65883
1.818	1.65807
1.82	1.65959
1.822	1.6573
1.824	1.65807
1.826	1.6573
1.828	1.65807
1.83	1.6573
1.832	1.6573
1.834	1.65654
1.836	1.65654
1.838	1.65807
1.84	1.65654
1.842	1.6573
1.844	1.65425
1.846	1.6573
1.848	1.65425
1.85	1.65654
1.852	1.65425
1.854	1.65807
1.856	1.65501
1.858	1.65807
1.86	1.65501
1.862	1.65654
1.864	1.65654
1.866	1.65883
1.868	1.6573
1.87	1.65807
1.872	1.65501
1.874	1.65883
1.876	1.65501
1.878	1.65883
1.88	1.65501
1.882	1.65807
1.884	1.65578
1.886	1.65807
1.888	1.65578
1.89	1.65807
1.892	1.65578
1.894	1.65883
1.896	1.65578
1.898	1.65883
1.9	1.65578
1.902	1.65883
1.904	1.65501
1.906	1.65883
1.908	1.65578
1.91	1.65883
1.912	1.65578
1.914	1.65807
1.916	1.65501
1.918	1.65883
1.92	1.65578
1.922	1.65883
1.924	1.65578
1.926	1.65883
1.928	1.6573
1.93	1.6573
1.932	1.6573
1.934	1.65807
1.936	1.6573
1.938	1.65807
1.94	1.65578
1.942	1.6573
1.944	1.65807
1.946	1.6573
1.948	1.6573
1.95	1.6573
1.952	1.6573
1.954	1.6573
1.956	1.6573
1.958	1.6573
1.96	1.65807
1.962	1.6573
1.964	1.6573
1.966	1.6573
1.968	1.6573
1.97	1.65578
1.972	1.6573
1.974	1.65654
1.976	1.65807
1.978	1.65807
1.98	1.65807
1.982	1.65654
1.984	1.65959
1.986	1.65807
1.988	1.65807
1.99	1.6573
1.992	1.65883
1.994	1.65578
1.996	1.65807
1.998	1.65807
2	1.65807
2.002	1.65578
2.004	1.65883
2.006	1.65578
2.008	1.6573
2.01	1.65807
2.012	1.65959
2.014	1.65578
2.016	1.65959
2.018	1.6573
2.02	1.65807
2.022	1.6573
2.024	1.65959
2.026	1.65654
2.028	1.65959
2.03	1.65807
2.032	1.65959
2.034	1.65578
2.036	1.65807
2.038	1.65578
2.04	1.65959
2.042	1.65578
2.044	1.66036
2.046	1.65578
2.048	1.6573
2.05	1.65807
2.052	1.65807
2.054	1.6573
2.056	1.65807
2.058	1.65807
2.06	1.6573
2.062	1.6573
2.064	1.65807
2.066	1.65807
2.068	1.6573
2.07	1.6573
2.072	1.65654
2.074	1.65578
2.076	1.65654
2.078	1.65654
2.08	1.65654
2.082	1.6573
2.084	1.65578
2.086	1.6573
2.088	1.65654
2.09	1.65654
2.092	1.65654
2.094	1.65578
2.096	1.65654
2.098	1.65578
2.1	1.65654
2.102	1.65654
2.104	1.6573
2.106	1.65654
2.108	1.65654
2.11	1.6573
2.112	1.6573
2.114	1.65654
2.116	1.65654
2.118	1.65654
2.12	1.65654
2.122	1.6573
2.124	1.6573
2.126	1.6573
2.128	1.65654
2.13	1.6573
2.132	1.65883
2.134	1.65501
2.136	1.65883
2.138	1.65501
2.14	1.65883
2.142	1.65501
2.144	1.65883
2.146	1.65578
2.148	1.65883
2.15	1.65654
2.152	1.65883
2.154	1.65501
2.156	1.65959
2.158	1.65578
2.16	1.65883
2.162	1.65501
2.164	1.65883
2.166	1.65578
2.168	1.65959
2.17	1.65807
2.172	1.65883
2.174	1.6573
2.176	1.65959
2.178	1.65578
2.18	1.65883
2.182	1.65578
2.184	1.65883
2.186	1.65578
2.188	1.65883
2.19	1.65578
2.192	1.65883
2.194	1.65578
2.196	1.65883
2.198	1.65578
2.2	1.65883
2.202	1.65578
2.204	1.65959
2.206	1.65578
2.208	1.65883
2.21	1.65578
2.212	1.65959
2.214	1.65578
2.216	1.65959
2.218	1.65578
2.22	1.65959
2.222	1.65578
2.224	1.65883
2.226	1.65654
2.228	1.65959
2.23	1.65807
2.232	1.65807
2.234	1.65807
2.236	1.65807
2.238	1.65807
2.24	1.65807
2.242	1.6573
2.244	1.65578
2.246	1.66036
2.248	1.65578
2.25	1.66036
2.252	1.65654
2.254	1.65959
2.256	1.65578
2.258	1.65959
2.26	1.65654
2.262	1.66036
2.264	1.65578
2.266	1.65959
2.268	1.65654
2.27	1.66036
2.272	1.65807
2.274	1.65959
2.276	1.65578
2.278	1.65959
2.28	1.65578
2.282	1.65883
2.284	1.65807
2.286	1.65807
2.288	1.65578
2.29	1.65959
2.292	1.65807
2.294	1.6573
2.296	1.6573
2.298	1.6573
2.3	1.6573
2.302	1.6573
2.304	1.6573
2.306	1.65654
2.308	1.65654
2.31	1.65654
2.312	1.65654
2.314	1.65654
2.316	1.65807
2.318	1.65501
2.32	1.6573
2.322	1.65501
2.324	1.65807
2.326	1.65654
2.328	1.65883
2.33	1.65501
2.332	1.65807
2.334	1.65501
2.336	1.65807
2.338	1.6573
2.34	1.6573
2.342	1.6573
2.344	1.6573
2.346	1.65578
2.348	1.65959
2.35	1.6573
2.352	1.65654
2.354	1.65807
2.356	1.65959
2.358	1.65654
2.36	1.6573
2.362	1.6573
2.364	1.65654
2.366	1.65654
2.368	1.6573
2.37	1.6573
2.372	1.65807
2.374	1.65654
2.376	1.65654
2.378	1.6573
2.38	1.65654
2.382	1.6573
2.384	1.65654
2.386	1.65959
2.388	1.65654
2.39	1.65883
2.392	1.65578
2.394	1.6573
2.396	1.65654
2.398	1.65654
2.4	1.6573
2.402	1.6573
2.404	1.6573
2.406	1.6573
2.408	1.65654
2.41	1.6573
2.412	1.6573
2.414	1.65807
2.416	1.65578
2.418	1.65883
2.42	1.65501
2.422	1.65959
2.424	1.65578
2.426	1.65883
2.428	1.65501
2.43	1.65959
2.432	1.65578
2.434	1.65883
2.436	1.65501
2.438	1.65883
2.44	1.65578
2.442	1.6573
2.444	1.6573
2.446	1.6573
2.448	1.6573
2.45	1.6573
2.452	1.65654
2.454	1.65654
2.456	1.6573
2.458	1.65807
2.46	1.6573
2.462	1.65807
2.464	1.6573
2.466	1.65807
2.468	1.65959
2.47	1.65578
2.472	1.65883
2.474	1.65578
2.476	1.65883
2.478	1.65501
2.48	1.66036
2.482	1.65578
2.484	1.66036
2.486	1.65578
2.488	1.65883
2.49	1.65578
2.492	1.65959
2.494	1.65578
2.496	1.66036
2.498	1.65578
2.5	1.65883
2.502	1.65501
2.504	1.65883
2.506	1.65654
2.508	1.65807
2.51	1.6573
2.512	1.65807
2.514	1.65807
2.516	1.65807
2.518	1.6573
2.52	1.6573
2.522	1.65578
2.524	1.65883
2.526	1.6573
2.528	1.65883
2.53	1.6573
2.532	1.65807
2.534	1.65501
2.536	1.65807
2.538	1.65501
2.54	1.65883
2.542	1.65501
2.544	1.65883
2.546	1.65578
2.548	1.65807
2.55	1.65578
2.552	1.65883
2.554	1.65501
2.556	1.65883
2.558	1.65425
2.56	1.65883
2.562	1.65425
2.564	1.65807
2.566	1.65501
2.568	1.65807
2.57	1.65501
2.572	1.65883
2.574	1.65501
2.576	1.65883
2.578	1.65578
2.58	1.65883
2.582	1.65501
2.584	1.65807
2.586	1.65501
2.588	1.65883
2.59	1.65501
2.592	1.65883
2.594	1.65654
2.596	1.65883
2.598	1.6573
2.6	1.6573
2.602	1.65654
2.604	1.65807
2.606	1.65578
2.608	1.65959
2.61	1.65654
2.612	1.6573
2.614	1.6573
2.616	1.65807
2.618	1.6573
2.62	1.65807
2.622	1.6573
2.624	1.65578
2.626	1.65654
2.628	1.65501
2.63	1.65883
2.632	1.65501
2.634	1.65959
2.636	1.65578
2.638	1.65883
2.64	1.65501
2.642	1.65959
2.644	1.65501
2.646	1.65959
2.648	1.65578
2.65	1.6573
2.652	1.65501
2.654	1.6573
2.656	1.6573
2.658	1.65807
2.66	1.65807
2.662	1.6573
2.664	1.6573
2.666	1.6573
2.668	1.6573
2.67	1.6573
2.672	1.65807
2.674	1.6573
2.676	1.65807
2.678	1.6573
2.68	1.6573
2.682	1.6573
2.684	1.65883
2.686	1.65578
2.688	1.65883
2.69	1.65578
2.692	1.65883
2.694	1.65654
2.696	1.65883
2.698	1.65807
2.7	1.6573
2.702	1.65807
2.704	1.65959
2.706	1.65578
2.708	1.65959
2.71	1.65578
2.712	1.65883
2.714	1.65578
2.716	1.65959
2.718	1.65578
2.72	1.65959
2.722	1.65578
2.724	1.65807
2.726	1.65501
2.728	1.65883
2.73	1.65654
2.732	1.65959
2.734	1.65578
2.736	1.65959
2.738	1.6573
2.74	1.66036
2.742	1.65578
2.744	1.65959
2.746	1.6573
2.748	1.65959
2.75	1.65578
2.752	1.65959
2.754	1.65578
2.756	1.65654
2.758	1.65654
2.76	1.6573
2.762	1.6573
2.764	1.65654
2.766	1.6573
2.768	1.65959
2.77	1.65501
2.772	1.65883
2.774	1.6573
2.776	1.65883
2.778	1.65501
2.78	1.65883
2.782	1.65578
2.784	1.6573
2.786	1.6573
2.788	1.6573
2.79	1.6573
2.792	1.65807
2.794	1.6573
2.796	1.65807
2.798	1.6573
2.8	1.65807
2.802	1.65959
2.804	1.65578
2.806	1.6573
2.808	1.65578
2.81	1.65883
2.812	1.65654
2.814	1.65959
2.816	1.65578
2.818	1.65959
2.82	1.65578
2.822	1.65883
2.824	1.65578
2.826	1.65807
2.828	1.65807
2.83	1.66036
2.832	1.65807
2.834	1.65807
2.836	1.6573
2.838	1.65807
2.84	1.6573
2.842	1.65883
2.844	1.65654
2.846	1.65959
2.848	1.65578
2.85	1.65959
2.852	1.65578
2.854	1.65883
2.856	1.65654
2.858	1.65959
2.86	1.65578
2.862	1.65959
2.864	1.65578
2.866	1.66036
2.868	1.65578
2.87	1.65959
2.872	1.65578
2.874	1.66036
2.876	1.65578
2.878	1.66036
2.88	1.65578
2.882	1.65959
2.884	1.65654
2.886	1.66036
2.888	1.65578
2.89	1.65959
2.892	1.65654
2.894	1.66112
2.896	1.65654
2.898	1.65807
2.9	1.65883
2.902	1.65807
2.904	1.65807
2.906	1.65883
2.908	1.65883
2.91	1.65654
2.912	1.66036
2.914	1.65654
2.916	1.65959
2.918	1.65654
2.92	1.65959
2.922	1.65654
2.924	1.66036
2.926	1.6573
2.928	1.65959
2.93	1.6573
2.932	1.66036
2.934	1.6573
2.936	1.66036
2.938	1.65578
2.94	1.66036
2.942	1.6573
2.944	1.66036
2.946	1.6573
2.948	1.66112
2.95	1.65654
2.952	1.66036
2.954	1.6573
2.956	1.65959
2.958	1.65654
2.96	1.66036
2.962	1.65883
2.964	1.66036
2.966	1.65578
2.968	1.66036
2.97	1.65578
2.972	1.65959
2.974	1.65654
2.976	1.66036
2.978	1.6573
2.98	1.65959
2.982	1.65578
2.984	1.65883
2.986	1.65578
2.988	1.65959
2.99	1.65654
2.992	1.65883
2.994	1.6573
2.996	1.65654
2.998	1.6573
3	1.6573
3.002	1.6573
3.004	1.6573
3.006	1.65654
3.008	1.65654
3.01	1.65654
3.012	1.65654
3.014	1.65654
3.016	1.65654
3.018	1.65578
3.02	1.6573
3.022	1.65654
3.024	1.6573
3.026	1.65578
3.028	1.65654
3.03	1.65807
3.032	1.65654
3.034	1.65654
3.036	1.65654
3.038	1.65654
3.04	1.6573
3.042	1.6573
3.044	1.6573
3.046	1.6573
3.048	1.65654
3.05	1.6573
3.052	1.65654
3.054	1.65654
3.056	1.65578
3.058	1.65883
3.06	1.65501
3.062	1.65883
3.064	1.65501
3.066	1.65883
3.068	1.65501
3.07	1.65883
3.072	1.65578
3.074	1.65654
3.076	1.6573
3.078	1.6573
3.08	1.65654
3.082	1.65654
3.084	1.6573
3.086	1.6573
3.088	1.65501
3.09	1.65883
3.092	1.6573
3.094	1.65807
3.096	1.6573
3.098	1.65959
3.1	1.6573
3.102	1.65807
3.104	1.65807
3.106	1.6573
3.108	1.6573
3.11	1.65959
3.112	1.65578
3.114	1.65807
3.116	1.6573
3.118	1.6573
3.12	1.6573
3.122	1.65807
3.124	1.6573
3.126	1.65807
3.128	1.6573
3.13	1.65807
3.132	1.65807
3.134	1.65807
3.136	1.65807
3.138	1.6573
3.14	1.6573
3.142	1.65578
3.144	1.65959
3.146	1.65654
3.148	1.65959
3.15	1.65578
3.152	1.65807
3.154	1.65807
3.156	1.65807
3.158	1.65654
3.16	1.65959
3.162	1.65578
3.164	1.65959
3.166	1.65578
3.168	1.65883
3.17	1.65578
3.172	1.65959
3.174	1.65654
3.176	1.65959
3.178	1.65654
3.18	1.66036
3.182	1.65654
3.184	1.65959
3.186	1.65578
3.188	1.66036
3.19	1.65654
3.192	1.65807
3.194	1.65654
3.196	1.65807
3.198	1.65654
3.2	1.65959
3.202	1.65654
3.204	1.65959
3.206	1.65807
3.208	1.66036
3.21	1.65654
3.212	1.65959
3.214	1.65654
3.216	1.6573
3.218	1.65654
3.22	1.65807
3.222	1.65807
3.224	1.6573
3.226	1.6573
3.228	1.6573
3.23	1.6573
3.232	1.65807
3.234	1.6573
3.236	1.6573
3.238	1.6573
3.24	1.6573
3.242	1.6573
3.244	1.6573
3.246	1.65654
3.248	1.6573
3.25	1.65654
3.252	1.6573
3.254	1.6573
3.256	1.6573
3.258	1.6573
3.26	1.6573
3.262	1.6573
3.264	1.6573
3.266	1.6573
3.268	1.6573
3.27	1.65807
3.272	1.6573
3.274	1.6573
3.276	1.6573
3.278	1.6573
3.28	1.6573
3.282	1.6573
3.284	1.6573
3.286	1.6573
3.288	1.6573
3.29	1.65578
3.292	1.65959
3.294	1.65578
3.296	1.6573
3.298	1.65578
3.3	1.65959
3.302	1.65578
3.304	1.65807
3.306	1.65578
3.308	1.65883
3.31	1.65578
3.312	1.65654
3.314	1.65807
3.316	1.6573
3.318	1.6573
3.32	1.65578
3.322	1.65883
3.324	1.65578
3.326	1.65883
3.328	1.65501
3.33	1.65883
3.332	1.65578
3.334	1.65959
3.336	1.65578
3.338	1.65959
3.34	1.65807
3.342	1.65959
3.344	1.65578
3.346	1.65959
3.348	1.65578
3.35	1.65959
3.352	1.65654
3.354	1.65959
3.356	1.65654
3.358	1.65883
3.36	1.65578
3.362	1.65883
3.364	1.65578
3.366	1.65883
3.368	1.65578
3.37	1.65883
3.372	1.65578
3.374	1.65959
3.376	1.65578
3.378	1.65883
3.38	1.65654
3.382	1.65959
3.384	1.65578
3.386	1.65959
3.388	1.65578
3.39	1.65959
3.392	1.65578
3.394	1.6573
3.396	1.65578
3.398	1.65959
3.4	1.65578
3.402	1.6573
3.404	1.65654
3.406	1.65959
3.408	1.6573
3.41	1.6573
3.412	1.65807
3.414	1.65807
3.416	1.65807
3.418	1.6573
3.42	1.65807
3.422	1.65807
3.424	1.65578
3.426	1.65807
3.428	1.65807
3.43	1.65807
3.432	1.65883
3.434	1.65807
3.436	1.65807
3.438	1.65807
3.44	1.65654
3.442	1.66112
3.444	1.65578
3.446	1.65959
3.448	1.65578
3.45	1.65959
3.452	1.65807
3.454	1.65807
3.456	1.65807
3.458	1.65654
3.46	1.6573
3.462	1.6573
3.464	1.6573
3.466	1.6573
3.468	1.65807
3.47	1.65807
3.472	1.6573
3.474	1.65578
3.476	1.65883
3.478	1.65501
3.48	1.65883
3.482	1.65578
3.484	1.65807
3.486	1.65425
3.488	1.65883
3.49	1.65501
3.492	1.65883
3.494	1.65501
3.496	1.65883
3.498	1.65578
3.5	1.65807
3.502	1.65501
3.504	1.65883
3.506	1.65578
3.508	1.65883
3.51	1.65501
3.512	1.65883
3.514	1.65578
3.516	1.65883
3.518	1.65578
3.52	1.65883
3.522	1.65501
3.524	1.65883
3.526	1.65501
3.528	1.65883
3.53	1.65578
3.532	1.65959
3.534	1.65501
3.536	1.65883
3.538	1.65578
3.54	1.65883
3.542	1.65578
3.544	1.65883
3.546	1.65501
3.548	1.65883
3.55	1.65578
3.552	1.65883
3.554	1.65578
3.556	1.65959
3.558	1.65578
3.56	1.65883
3.562	1.65501
3.564	1.65883
3.566	1.65578
3.568	1.65883
3.57	1.65578
3.572	1.65883
3.574	1.65578
3.576	1.65883
3.578	1.6573
3.58	1.65807
3.582	1.6573
3.584	1.6573
3.586	1.65807
3.588	1.65807
3.59	1.65807
3.592	1.6573
3.594	1.6573
3.596	1.6573
3.598	1.65807
3.6	1.6573
3.602	1.65807
3.604	1.65883
3.606	1.65807
3.608	1.65807
3.61	1.65807
3.612	1.65807
3.614	1.6573
3.616	1.6573
3.618	1.6573
3.62	1.65807
3.622	1.65807
3.624	1.6573
3.626	1.65807
3.628	1.65807
3.63	1.65959
3.632	1.65578
3.634	1.65959
3.636	1.65578
3.638	1.65959
3.64	1.65578
3.642	1.65959
3.644	1.65578
3.646	1.65959
3.648	1.65654
3.65	1.65959
3.652	1.65578
3.654	1.65959
3.656	1.65654
3.658	1.65807
3.66	1.65807
3.662	1.65807
3.664	1.65578
3.666	1.65959
3.668	1.65654
3.67	1.65883
3.672	1.65654
3.674	1.65959
3.676	1.65578
3.678	1.65959
3.68	1.65578
3.682	1.65959
3.684	1.65578
3.686	1.65959
3.688	1.65501
3.69	1.65959
3.692	1.65501
3.694	1.65883
3.696	1.65578
3.698	1.65883
3.7	1.65654
3.702	1.65654
3.704	1.65578
3.706	1.65654
3.708	1.65578
3.71	1.65654
3.712	1.6573
3.714	1.65654
3.716	1.65654
3.718	1.6573
3.72	1.65883
3.722	1.65654
3.724	1.65883
3.726	1.65654
3.728	1.65654
3.73	1.6573
3.732	1.6573
3.734	1.6573
3.736	1.6573
3.738	1.65883
3.74	1.65578
3.742	1.65883
3.744	1.65501
3.746	1.65883
3.748	1.65578
3.75	1.65959
3.752	1.65501
3.754	1.6573
3.756	1.6573
3.758	1.6573
3.76	1.65501
3.762	1.6573
3.764	1.65578
3.766	1.65883
3.768	1.65501
3.77	1.65883
3.772	1.65578
3.774	1.65883
3.776	1.65501
3.778	1.65578
3.78	1.6573
3.782	1.6573
3.784	1.6573
3.786	1.65654
3.788	1.65654
3.79	1.6573
3.792	1.65578
3.794	1.65654
3.796	1.65654
3.798	1.65654
3.8	1.65578
3.802	1.6573
3.804	1.65654
3.806	1.6573
3.808	1.65807
3.81	1.65501
3.812	1.65807
3.814	1.65501
3.816	1.6573
3.818	1.6573
3.82	1.6573
3.822	1.65654
3.824	1.65807
3.826	1.65501
3.828	1.65883
3.83	1.65501
3.832	1.65883
3.834	1.65578
3.836	1.6573
3.838	1.65654
3.84	1.6573
3.842	1.6573
3.844	1.65654
3.846	1.65807
3.848	1.65807
3.85	1.6573
3.852	1.6573
3.854	1.6573
3.856	1.65807
3.858	1.65807
3.86	1.65807
3.862	1.6573
3.864	1.6573
3.866	1.65807
3.868	1.65807
3.87	1.6573
3.872	1.6573
3.874	1.6573
3.876	1.65807
3.878	1.6573
3.88	1.6573
3.882	1.65807
3.884	1.65807
3.886	1.6573
3.888	1.6573
3.89	1.6573
3.892	1.65807
3.894	1.65807
3.896	1.65807
3.898	1.65807
3.9	1.6573
3.902	1.65807
3.904	1.65807
3.906	1.65807
3.908	1.65959
3.91	1.6573
3.912	1.6573
3.914	1.65578
3.916	1.65883
3.918	1.65501
3.92	1.65807
3.922	1.65501
3.924	1.65883
3.926	1.65425
3.928	1.65883
3.93	1.65501
3.932	1.65883
3.934	1.65501
3.936	1.65883
3.938	1.65578
3.94	1.65578
3.942	1.65654
3.944	1.65578
3.946	1.65578
3.948	1.6573
3.95	1.65578
3.952	1.65578
3.954	1.65654
3.956	1.65578
3.958	1.6573
3.96	1.65578
3.962	1.65654
3.964	1.65654
3.966	1.65578
3.968	1.65654
3.97	1.65654
3.972	1.65578
3.974	1.65654
3.976	1.65654
3.978	1.65654
3.98	1.65425
3.982	1.65654
3.984	1.65578
3.986	1.65654
3.988	1.65654
3.99	1.65578
3.992	1.65501
3.994	1.65883
3.996	1.65501
3.998	1.65883
[truncated: 127,020 more rows]

## Sheet: results at 5 kv
position	potential
0.004	1.37984e-05
0.008	1.37984e-05
0.012	0.00289
0.016	0.00289
0.02	1.37984e-05
0.024	1.37984e-05
0.028	1.37984e-05
0.032	0.00289
0.036	0.00289
0.04	-0.00573
0.044	0.00576
0.048	1.37984e-05
0.052	0.00289
0.056	0.00576
0.06	1.37984e-05
0.064	1.37984e-05
0.068	1.37984e-05
0.072	1.37984e-05
0.076	0.00576
0.08	-0.00861
0.084	-0.00286
0.088	1.37984e-05
0.092	-0.00861
0.096	0.00576
0.1	-0.01148
0.104	1.37984e-05
0.108	1.37984e-05
0.112	-0.01148
0.116	1.37984e-05
0.12	1.37984e-05
0.124	1.37984e-05
0.128	1.37984e-05
0.132	0.00289
0.136	0.00289
0.14	-0.00573
0.144	0.00576
0.148	1.37984e-05
0.152	0.00289
0.156	0.00576
0.16	1.37984e-05
0.164	1.37984e-05
0.168	1.37984e-05
0.172	1.37984e-05
0.176	0.00576
0.18	-0.00861
0.184	-0.00286
0.188	1.37984e-05
0.192	-0.00861
0.196	0.00576
0.2	-0.01148
0.204	1.37984e-05
0.208	1.37984e-05
0.212	-0.01148
0.216	1.37984e-05
0.22	1.37984e-05
0.224	1.37984e-05
0.228	1.37984e-05
0.232	0.00289
0.236	0.00289
0.24	-0.00573
0.244	0.00576
0.248	1.37984e-05
0.252	0.00289
0.256	0.00576
0.26	1.37984e-05
0.264	1.37984e-05
0.268	1.37984e-05
0.272	1.37984e-05
0.276	0.00576
0.28	-0.00861
0.284	-0.00286
0.288	1.37984e-05
0.292	-0.00861
0.296	0.00576
0.3	-0.01148
0.304	1.37984e-05
0.308	1.37984e-05
0.312	-0.01148
0.316	1.37984e-05
0.32	-0.00573
0.324	-0.00286
0.328	-0.00286
0.332	-0.01148
0.336	0.00576
0.34	-0.00573
0.344	-0.00286
0.348	-0.00286
0.352	-0.00286
0.356	0.00576
0.36	1.37984e-05
0.364	1.37984e-05
0.368	-0.00286
0.372	-0.01148
0.376	0.00576
0.38	-0.00861
0.384	-0.00286
0.388	-0.00286
0.392	1.37984e-05
0.396	0.00289
0.4	-0.00861
0.404	1.37984e-05
0.408	-0.00286
0.412	-0.00573
0.416	0.00576
0.42	-0.00861
0.424	0.00576
0.428	1.37984e-05
0.432	-0.00286
0.436	0.00576
0.44	1.37984e-05
0.444	1.37984e-05
0.448	0.00289
0.452	-0.00573
0.456	1.37984e-05
0.46	1.37984e-05
0.464	-0.00573
0.468	0.00576
0.472	-0.00573
0.476	0.00576
0.48	1.37984e-05
0.484	1.37984e-05
0.488	1.37984e-05
0.492	-0.00861
0.496	0.00576
0.5	1.37984e-05
0.504	1.37984e-05
0.508	0.00863
0.512	1.37984e-05
0.516	-0.00286
0.52	0.00576
0.524	-0.00861
0.528	0.00576
0.532	1.37984e-05
0.536	1.37984e-05
0.54	1.37984e-05
0.544	1.37984e-05
0.548	0.00576
0.552	-0.00861
0.556	1.37984e-05
0.56	1.37984e-05
0.564	-0.00286
0.568	1.37984e-05
0.572	1.37984e-05
0.576	1.37984e-05
0.58	0.00576
0.584	-0.00573
0.588	0.00863
0.592	1.37984e-05
0.596	1.37984e-05
0.6	0.00576
0.604	-0.00573
0.608	1.37984e-05
0.612	1.37984e-05
0.616	1.37984e-05
0.62	1.37984e-05
0.624	0.00289
0.628	0.00289
0.632	1.37984e-05
0.636	1.37984e-05
0.64	1.37984e-05
0.644	0.00289
0.648	0.00289
0.652	-0.00573
0.656	0.00576
0.66	1.37984e-05
0.664	0.00289
0.668	0.00576
0.672	1.37984e-05
0.676	1.37984e-05
0.68	1.37984e-05
0.684	1.37984e-05
0.688	0.00576
0.692	-0.00861
0.696	-0.00286
0.7	1.37984e-05
0.704	-0.00861
0.708	0.00576
0.712	-0.01148
0.716	1.37984e-05
0.72	1.37984e-05
0.724	-0.01148
0.728	1.37984e-05
0.732	1.37984e-05
0.736	1.37984e-05
0.74	1.37984e-05
0.744	0.00289
0.748	0.00289
0.752	-0.00573
0.756	0.00576
0.76	1.37984e-05
0.764	0.00289
0.768	0.00576
0.772	1.37984e-05
0.776	1.37984e-05
0.78	1.37984e-05
0.784	1.37984e-05
0.788	0.00576
0.792	-0.00861
0.796	-0.00286
0.8	1.37984e-05
0.804	-0.00861
0.808	0.00576
0.812	-0.01148
0.816	1.37984e-05
0.82	1.37984e-05
0.824	-0.01148
0.828	1.37984e-05
0.832	1.37984e-05
0.836	1.37984e-05
0.84	1.37984e-05
0.844	0.00289
0.848	0.00289
0.852	-0.00573
0.856	0.00576
0.86	1.37984e-05
0.864	0.00289
0.868	0.00576
0.872	1.37984e-05
0.876	1.37984e-05
0.88	1.37984e-05
0.884	1.37984e-05
0.888	0.00576
0.892	-0.00861
0.896	-0.00286
0.9	1.37984e-05
0.904	-0.00861
0.908	0.00576
0.912	-0.01148
0.916	1.37984e-05
0.92	1.37984e-05
0.924	-0.01148
0.928	1.37984e-05
0.932	-0.00573
0.936	-0.00286
0.94	-0.00286
0.944	-0.01148
0.948	0.00576
0.952	-0.00573
0.956	-0.00286
0.96	-0.00286
0.964	-0.00286
0.968	0.00576
0.972	1.37984e-05
0.976	1.37984e-05
0.98	-0.00286
0.984	-0.01148
0.988	0.00576
0.992	-0.00861
0.996	-0.00286
1	-0.00286
1.004	1.37984e-05
1.008	0.00289
1.012	-0.00861
1.016	1.37984e-05
1.02	-0.00286
1.024	-0.00573
1.028	0.00576
1.032	-0.00861
1.036	0.00576
1.04	1.37984e-05
1.044	-0.00286
1.048	0.00576
1.052	1.37984e-05
1.056	1.37984e-05
1.06	0.00289
1.064	-0.00573
1.068	1.37984e-05
1.072	1.37984e-05
1.076	-0.00573
1.08	0.00576
1.084	-0.00573
1.088	0.00576
1.092	1.37984e-05
1.096	1.37984e-05
1.1	1.37984e-05
1.104	-0.00861
1.108	0.00576
1.112	1.37984e-05
1.116	1.37984e-05
1.12	0.00863
1.124	1.37984e-05
1.128	-0.00286
1.132	0.00576
1.136	-0.00861
1.14	0.00576
1.144	1.37984e-05
1.148	1.37984e-05
1.152	1.37984e-05
1.156	1.37984e-05
1.16	0.00576
1.164	-0.00861
1.168	1.37984e-05
1.172	1.37984e-05
1.176	-0.00286
1.18	1.37984e-05
1.184	1.37984e-05
1.188	1.37984e-05
1.192	0.00576
1.196	-0.00573
1.2	0.00863
1.204	1.37984e-05
1.208	1.37984e-05
1.212	0.00576
1.216	-0.00573
1.22	1.37984e-05
1.224	1.37984e-05
1.228	-0.00573
1.232	0.00576
1.236	1.37984e-05
1.24	0.00289
1.244	0.00576
1.248	1.37984e-05
1.252	1.37984e-05
1.256	1.37984e-05
1.26	1.37984e-05
1.264	0.00576
1.268	-0.00861
1.272	-0.00286
1.276	1.37984e-05
1.28	-0.00861
1.284	0.00576
1.288	-0.01148
1.292	1.37984e-05
1.296	1.37984e-05
1.3	-0.01148
1.304	1.37984e-05
1.308	1.37984e-05
1.312	1.37984e-05
1.316	1.37984e-05
1.32	0.00289
1.324	0.00289
1.328	-0.00573
1.332	0.00576
1.336	1.37984e-05
1.34	0.00289
1.344	0.00576
1.348	1.37984e-05
1.352	1.37984e-05
1.356	1.37984e-05
1.36	1.37984e-05
1.364	0.00576
1.368	-0.00861
1.372	-0.00286
1.376	1.37984e-05
1.38	-0.00861
1.384	0.00576
1.388	-0.01148
1.392	1.37984e-05
1.396	1.37984e-05
1.4	-0.01148
1.404	1.37984e-05
1.408	1.37984e-05
1.412	1.37984e-05
1.416	1.37984e-05
1.42
1.424
1.428
1.432
1.436	1.37984e-05
1.44	1.37984e-05
1.444	0.00289
1.448	0.00289
1.452	1.37984e-05
1.456	1.37984e-05
1.46	1.37984e-05
1.464	0.00289
1.468	0.00289
1.472	-0.00573
1.476	0.00576
1.48	1.37984e-05
1.484	0.00289
1.488	0.00576
1.492	1.37984e-05
1.496	1.37984e-05
1.5	1.37984e-05
1.504	1.37984e-05
1.508	0.00576
1.512	-0.00861
1.516	-0.00286
1.52	1.37984e-05
1.524	-0.00861
1.528	0.00576
1.532	-0.01148
1.536	1.37984e-05
1.54	1.37984e-05
1.544	-0.01148
1.548	1.37984e-05
1.552	1.37984e-05
1.556	1.37984e-05
1.56	1.37984e-05
1.564	0.00289
1.568	0.00289
1.572	-0.00573
1.576	0.00576
1.58	1.37984e-05
1.584	0.00289
1.588	0.00576
1.592	1.37984e-05
1.596	1.37984e-05
1.6	1.37984e-05
1.604	1.37984e-05
1.608	0.00576
1.612	-0.00861
1.616	-0.00286
1.62	1.37984e-05
1.624	-0.00861
1.628	0.00576
1.632	-0.01148
1.636	1.37984e-05
1.64	1.37984e-05
1.644	-0.01148
1.648	1.37984e-05
1.652	1.37984e-05
1.656	1.37984e-05
1.66	1.37984e-05
1.664	0.00289
1.668	0.00289
1.672	-0.00573
1.676	0.00576
1.68	1.37984e-05
1.684	0.00289
1.688	0.00576
1.692	1.37984e-05
1.696	1.37984e-05
1.7	1.37984e-05
1.704	1.37984e-05
1.708	0.00576
1.712	-0.00861
1.716	-0.00286
1.72	1.37984e-05
1.724	-0.00861
1.728	0.00576
1.732	-0.01148
1.736	1.37984e-05
1.74	1.37984e-05
1.744	-0.01148
1.748	1.37984e-05
1.752	-0.00573
1.756	-0.00286
1.76	-0.00286
1.764	-0.01148
1.768	0.00576
1.772	-0.00573
1.776	-0.00286
1.78	-0.00286
1.784	-0.00286
1.788	0.00576
1.792	1.37984e-05
1.796	1.37984e-05
1.8	-0.00286
1.804	-0.01148
1.808	0.00576
1.812	-0.00861
1.816	-0.00286
1.82	-0.00286
1.824	1.37984e-05
1.828	0.00289
1.832	-0.00861
1.836	1.37984e-05
1.84	-0.00286
1.844	-0.00573
1.848	0.00576
1.852	-0.00861
1.856	0.00576
1.86	1.37984e-05
1.864	-0.00286
1.868	0.00576
1.872	1.37984e-05
1.876	1.37984e-05
1.88	0.00289
1.884	-0.00573
1.888	1.37984e-05
1.892	1.37984e-05
1.896	-0.00573
1.9	0.00576
1.904	-0.00573
1.908	0.00576
1.912	1.37984e-05
1.916	1.37984e-05
1.92	1.37984e-05
1.924	-0.00861
1.928	0.00576
1.932	1.37984e-05
1.936	1.37984e-05
1.94	0.00863
1.944	1.37984e-05
1.948	-0.00286
1.952	0.00576
1.956	-0.00861
1.96	0.00576
1.964	1.37984e-05
1.968	1.37984e-05
1.972	1.37984e-05
1.976	1.37984e-05
1.98	0.00576
1.984	-0.00861
1.988	1.37984e-05
1.992	1.37984e-05
1.996	-0.00286
2	1.37984e-05
2.004	1.37984e-05
2.008	1.37984e-05
2.012	0.00576
2.016	-0.00573
2.02	0.00863
2.024	1.37984e-05
2.028	1.37984e-05
2.032	0.00576
2.036	-0.00573
2.04	1.37984e-05
2.044	1.37984e-05
2.048	1.37984e-05
2.052	1.37984e-05
2.056	0.00289
2.06	0.00289
2.064	1.37984e-05
2.068	1.37984e-05
2.072	1.37984e-05
2.076	0.00289
2.08	0.00289
2.084	-0.00573
2.088	0.00576
2.092	1.37984e-05
2.096	0.00289
2.1	0.00576
2.104	1.37984e-05
2.108	1.37984e-05
2.112	1.37984e-05
2.116	1.37984e-05
2.12	0.00576
2.124	-0.00861
2.128	-0.00286
2.132	1.37984e-05
2.136	-0.00861
2.14	0.00576
2.144	-0.01148
2.148	1.37984e-05
2.152	1.37984e-05
2.156	-0.01148
2.16	1.37984e-05
2.164	1.37984e-05
2.168	1.37984e-05
2.172	1.37984e-05
2.176	0.00289
2.18	0.00289
2.184	-0.00573
2.188	0.00576
2.192	1.37984e-05
2.196	0.00289
2.2	0.00576
2.204	1.37984e-05
2.208	1.37984e-05
2.212	1.37984e-05
2.216	1.37984e-05
2.22	0.00576
2.224	-0.00861
2.228	-0.00286
2.232	1.37984e-05
2.236	-0.00861
2.24	0.00576
2.244	-0.01148
2.248	1.37984e-05
2.252	1.37984e-05
2.256	-0.01148
2.26	1.37984e-05
2.264	1.37984e-05
2.268	1.37984e-05
2.272	1.37984e-05
2.276	0.00289
2.28	0.00289
2.284	-0.00573
2.288	0.00576
2.292	1.37984e-05
2.296	0.00289
2.3	0.00576
2.304	1.37984e-05
2.308	1.37984e-05
2.312	1.37984e-05
2.316	1.37984e-05
2.32	0.00576
2.324	-0.00861
2.328	-0.00286
2.332	1.37984e-05
2.336	-0.00861
2.34	0.00576
2.344	-0.01148
2.348	1.37984e-05
2.352	1.37984e-05
2.356	-0.01148
2.36	1.37984e-05
2.364	-0.00573
2.368	-0.00286
2.372	-0.00286
2.376	-0.01148
2.38	0.00576
2.384	-0.00573
2.388	-0.00286
2.392	-0.00286
2.396	-0.00286
2.4	0.00576
2.404	1.37984e-05
2.408	1.37984e-05
2.412	-0.00286
2.416	-0.01148
2.42	0.00576
2.424	-0.00861
2.428	-0.00286
2.432	-0.00286
2.436	1.37984e-05
2.44	0.00289
2.444	-0.00861
2.448	1.37984e-05
2.452	-0.00286
2.456	-0.00573
2.46	0.00576
2.464	-0.00861
2.468	0.00576
2.472	1.37984e-05
2.476	-0.00286
2.48	0.00576
2.484	1.37984e-05
2.488	1.37984e-05
2.492	0.00289
2.496	-0.00573
2.5	1.37984e-05
2.504	1.37984e-05
2.508	-0.00573
2.512	0.00576
2.516	-0.00573
2.52	0.00576
2.524	1.37984e-05
2.528	1.37984e-05
2.532	1.37984e-05
2.536	-0.00861
2.54	0.00576
2.544	1.37984e-05
2.548	1.37984e-05
2.552	0.00863
2.556	1.37984e-05
2.56	-0.00286
2.564	0.00576
2.568	-0.00861
2.572	0.00576
2.576	1.37984e-05
2.58	1.37984e-05
2.584	1.37984e-05
2.588	1.37984e-05
2.592	0.00576
2.596	-0.00861
2.6	1.37984e-05
2.604	1.37984e-05
2.608	-0.00286
2.612	1.37984e-05
2.616	1.37984e-05
2.62	1.37984e-05
2.624	0.00576
2.628	-0.00573
2.632	0.00863
2.636	1.37984e-05
2.64	1.37984e-05
2.644	0.00576
2.648	-0.00573
2.652	1.37984e-05
2.656	1.37984e-05
2.66	-0.00573
2.664	0.00576
2.668	1.37984e-05
2.672	0.00289
2.676	0.00576
2.68	1.37984e-05
2.684	1.37984e-05
2.688	1.37984e-05
2.692	1.37984e-05
2.696	0.00576
2.7	-0.00861
2.704	-0.00286
2.708	1.37984e-05
2.712	-0.00861
2.716	0.00576
2.72	-0.01148
2.724	1.37984e-05
2.728	1.37984e-05
2.732	-0.01148
2.736	1.37984e-05
2.74	1.37984e-05
2.744	1.37984e-05
2.748	1.37984e-05
2.752	0.00289
2.756	0.00289
2.76	-0.00573
2.764	0.00576
2.768	1.37984e-05
2.772	0.00289
2.776	0.00576
2.78	1.37984e-05
2.784	1.37984e-05
2.788	1.37984e-05
2.792	1.37984e-05
2.796	0.00576
2.8	-0.00861
2.804	-0.00286
2.808	1.37984e-05
2.812	-0.00861
2.816	0.00576
2.82	-0.01148
2.824	1.37984e-05
2.828	1.37984e-05
2.832	-0.01148
2.836	1.37984e-05
2.84	1.37984e-05
2.844	1.37984e-05
2.848	1.37984e-05
2.852	0.00289
2.856	0.00289
2.86	-0.00573
2.864	0.00576
2.868	1.37984e-05
2.872	0.00289
2.876	0.00576
2.88	1.37984e-05
2.884	1.37984e-05
2.888	1.37984e-05
2.892	1.37984e-05
2.896	0.00576
2.9	-0.00861
2.904	-0.00286
2.908	1.37984e-05
2.912	-0.00861
2.916	0.00576
2.92	-0.01148
2.924	1.37984e-05
2.928	1.37984e-05
2.932	-0.01148
2.936	1.37984e-05
2.94	-0.00573
2.944	-0.00286
2.948	-0.00286
2.952	-0.01148
2.956	0.00576
2.96	-0.00573
2.964	-0.00286
2.968	-0.00286
2.972	-0.00286
2.976	0.00576
2.98	1.37984e-05
2.984	1.37984e-05
2.988	-0.00286
2.992	-0.01148
2.996	0.00576
3	-0.00861
3.004	-0.00286
3.008	-0.00286
3.012	1.37984e-05
3.016	0.00289
3.02	-0.00861
3.024	1.37984e-05
3.028	-0.00286
3.032	-0.00573
3.036	0.00576
3.04	-0.00861
3.044	0.00576
3.048	1.37984e-05
3.052	-0.00286
3.056	0.00576
3.06	1.37984e-05
3.064	1.37984e-05
3.068	0.00289
3.072	-0.00573
3.076	1.37984e-05
3.08	1.37984e-05
3.084	-0.00573
3.088	0.00576
3.092	-0.00573
3.096	0.00576
3.1	1.37984e-05
3.104	1.37984e-05
3.108	1.37984e-05
3.112	-0.00861
3.116	0.00576
3.12	1.37984e-05
3.124	1.37984e-05
3.128	0.00863
3.132	1.37984e-05
3.136	-0.00286
3.14	0.00576
3.144	-0.00861
3.148	0.00576
3.152	1.37984e-05
3.156	1.37984e-05
3.16	1.37984e-05
3.164	1.37984e-05
3.168	0.00576
3.172	-0.00861
3.176	1.37984e-05
3.18	1.37984e-05
3.184	-0.00286
3.188	1.37984e-05
3.192	1.37984e-05
3.196	1.37984e-05
3.2	0.00576
3.204	-0.00573
3.208	0.00863
3.212	1.37984e-05
3.216	1.37984e-05
3.22	0.00576
3.224	-0.00573
3.228	1.37984e-05
3.232	1.37984e-05
3.236	-0.00861
3.24	0.01151
3.244	0.00289
3.248	0.00289
3.252	0.00863
3.256	-0.00573
3.26	0.00289
3.264	0.00289
3.268	0.00576
3.272	0.00863
3.276	-0.00573
3.28	0.00289
3.284	1.37984e-05
3.288	-0.00286
3.292	0.00576
3.296	0.00289
3.3	-0.00286
3.304	0.00863
3.308	0.00289
3.312	0.00289
3.316	0.01151
3.32	-0.00286
3.324	0.01151
3.328	0.00576
3.332	-0.00286
3.336	0.00576
3.34	0.00289
3.344	0.00576
3.348	0.00576
3.352	1.37984e-05
3.356	0.00863
3.36	0.00289
3.364	-0.00573
3.368	0.01151
3.372	0.00289
3.376	1.37984e-05
3.38	1.37984e-05
3.384	-0.00286
3.388	0.00863
3.392	-0.00573
3.396	0.00289
3.4	0.00289
3.404	-0.00286
3.408	0.01151
3.412	0.00289
3.416	0.00576
3.42	0.00576
3.424	-0.00286
3.428	0.00863
3.432	0.00289
3.436	0.00289
3.44	0.00863
3.444	-0.00286
3.448	0.01151
3.452	0.00576
3.456	0.00576
3.46	0.01151
3.464	-0.00286
3.468	0.00576
3.472	0.00289
3.476	0.00576
3.48	0.01151
3.484	0.00576
3.488	1.37984e-05
3.492	0.01438
3.496	0.00863
3.5	0.00576
3.504	0.01151
3.508	1.37984e-05
3.512	0.00576
3.516	0.00576
3.52	0.00576
3.524	0.00576
3.528	-0.00286
3.532	0.00863
3.536	0.00576
3.54	1.37984e-05
3.544	0.01151
3.548	1.37984e-05
3.552	0.00576
3.556	0.00576
3.56	1.37984e-05
3.564	0.00576
3.568	0.00576
3.572	1.37984e-05
3.576	0.00576
3.58	0.00576
3.584	0.00289
3.588	0.01151
3.592	0.00576
3.596	0.00576
3.6	0.01151
3.604	0.00576
3.608	0.00863
3.612	0.00289
3.616	-0.00286
3.62	0.00863
3.624	0.00289
3.628	0.00576
3.632	0.00863
3.636	-0.00286
3.64	0.00863
3.644	0.00576
3.648	1.37984e-05
3.652	0.01151
3.656	0.00576
3.66	0.00289
3.664	0.01151
3.668	1.37984e-05
3.672	0.01438
3.676	0.00576
3.68	0.00576
3.684	0.01151
3.688	1.37984e-05
3.692	0.00863
3.696	0.00289
3.7	1.37984e-05
3.704	0.01438
3.708	0.00863
3.712	0.00863
3.716	0.00576
3.72	1.37984e-05
3.724	0.01438
3.728	0.00576
3.732	0.00289
3.736	0.01438
3.74	0.00289
3.744	0.01438
3.748	0.00576
3.752	0.00863
3.756	0.01438
3.76	1.37984e-05
3.764	0.00863
3.768	0.00863
3.772	0.00576
3.776	0.01438
3.78	0.00576
3.784	0.00576
3.788	0.01151
3.792	1.37984e-05
3.796	0.01151
3.8	1.37984e-05
3.804	0.00576
3.808	0.00576
3.812	-0.00286
3.816	0.00576
3.82	0.00576
3.824	0.00576
3.828	0.01151
3.832	1.37984e-05
3.836	0.00863
3.84	0.00576
3.844	0.00289
3.848	0.01438
3.852	0.00863
3.856	0.00863
3.86	0.00863
3.864	1.37984e-05
3.868	0.01438
3.872	0.00863
3.876	0.00289
3.88	0.01438
3.884	0.00576
3.888	0.01151
3.892	0.01151
3.896	0.00289
3.9	0.01726
3.904	0.00289
3.908	0.01151
3.912	0.00863
3.916	0.00576
3.92	0.01151
3.924	0.01151
3.928	0.00863
3.932	0.01726
3.936	0.00576
3.94	0.01151
3.944	0.01151
3.948	0.00576
3.952	0.01726
3.956	0.00576
3.96	0.01726
3.964	0.00576
3.968	0.01438
3.972	0.01438
3.976	0.00863
3.98	0.02013
3.984	0.00576
3.988	0.01151
3.992	0.01151
3.996	0.00289
4	0.02013
4.004	0.00576
4.008	0.01438
4.012	0.01151
4.016	0.01438
4.02	0.02013
4.024	0.00576
4.028	0.02013
4.032	0.01151
4.036	0.01438
4.04	0.01151
4.044	0.00576
4.048	0.01726
4.052	0.01438
4.056	0.01438
4.06	0.023
4.064	0.00863
4.068	0.02013
4.072	0.00863
4.076	0.023
4.08	0.01438
4.084	0.01726
4.088	0.01438
4.092	0.00576
4.096	0.02013
4.1	0.01151
4.104	0.023
4.108	0.01726
4.112	0.01726
4.116	0.01726
4.12	0.01726
4.124	0.02588
4.128	0.01151
4.132	0.02013
4.136	0.023
4.14	0.01726
4.144	0.02588
4.148	0.00863
4.152	0.02013
4.156	0.02013
4.16	0.00863
4.164	0.023
4.168	0.01726
4.172	0.01726
4.176	0.01726
4.18	0.01438
4.184	0.02013
4.188	0.023
4.192	0.01726
4.196	0.02875
4.2	0.01151
4.204	0.02588
4.208	0.01726
4.212	0.02013
4.216	0.02013
4.22	0.01151
4.224	0.02588
4.228	0.01726
4.232	0.02013
4.236	0.01726
4.24	0.01151
4.244	0.023
4.248	0.01726
4.252	0.01151
4.256	0.02588
4.26	0.01726
4.264	0.01726
4.268	0.023
4.272	0.01151
4.276	0.02013
4.28	0.01726
4.284	0.02013
4.288	0.02875
4.292	0.02013
4.296	0.02013
4.3	0.02013
4.304	0.01438
4.308	0.02588
4.312	0.02013
4.316	0.02013
4.32	0.02588
4.324	0.01438
4.328	0.02013
4.332	0.02013
4.336	0.01438
4.34	0.02875
4.344	0.02013
4.348	0.02013
4.352	0.023
4.356	0.01726
4.36	0.02588
4.364	0.023
4.368	0.023
4.372	0.02588
4.376	0.023
4.38	0.023
4.384	0.023
4.388	0.01438
4.392	0.03162
4.396	0.023
4.4	0.02588
4.404	0.02875
4.408	0.01726
4.412	0.02875
4.416	0.01438
4.42	0.02013
4.424	0.023
4.428	0.023
4.432	0.02875
4.436	0.01438
4.44	0.02875
4.444	0.023
4.448	0.023
4.452	0.023
4.456	0.01726
4.46	0.02875
4.464	0.023
4.468	0.023
4.472	0.023
4.476	0.01726
4.48	0.023
4.484	0.02013
4.488	0.023
4.492	0.02875
4.496	0.01438
4.5	0.023
4.504	0.023
4.508	0.023
4.512	0.02875
4.516	0.023
4.52	0.023
4.524	0.023
4.528	0.01438
4.532	0.03162
4.536	0.02588
4.54	0.023
4.544	0.02875
4.548	0.01438
4.552	0.02875
4.556	0.02588
4.56	0.02013
4.564	0.03162
4.568	0.02588
4.572	0.02588
4.576	0.02875
4.58	0.02013
4.584	0.03162
4.588	0.02013
4.592	0.02875
4.596	0.02588
4.6	0.02013
4.604	0.0345
4.608	0.02588
4.612	0.02875
4.616	0.02875
4.62	0.023
4.624	0.0345
4.628	0.023
4.632	0.02875
4.636	0.02875
4.64	0.02013
4.644	0.0345
4.648	0.02875
4.652	0.02875
4.656	0.0345
4.66	0.023
4.664	0.0345
4.668	0.02875
4.672	0.02875
4.676	0.0345
4.68	0.023
4.684	0.02875
4.688	0.03162
4.692	0.02875
4.696	0.03737
4.7	0.023
4.704	0.0345
4.708	0.03162
4.712	0.02588
4.716	0.03737
4.72	0.02588
4.724	0.03737
4.728	0.0345
4.732	0.03162
4.736	0.03162
4.74	0.023
4.744	0.03737
4.748	0.03162
4.752	0.02588
4.756	0.04024
4.76	0.02875
4.764	0.04024
4.768	0.03162
4.772	0.0345
4.776	0.04024
4.78	0.02588
4.784	0.04024
4.788	0.03737
4.792	0.03737
4.796	0.0345
4.8	0.02875
4.804	0.04312
4.808	0.03162
4.812	0.04312
4.816	0.03737
4.82	0.03737
4.824	0.04599
4.828	0.02875
4.832	0.04312
4.836	0.03737
4.84	0.04024
4.844	0.03737
4.848	0.03737
4.852	0.04312
4.856	0.03162
4.86	0.03737
4.864	0.04024
4.868	0.03162
4.872	0.04886
4.876	0.02875
4.88	0.04886
4.884	0.03162
4.888	0.04024
4.892	0.04312
4.896	0.0345
4.9	0.04886
4.904	0.04024
4.908	0.04312
4.912	0.05174
4.916	0.04024
4.92	0.05174
4.924	0.04886
4.928	0.04599
4.932	0.04886
4.936	0.04886
4.94	0.05748
4.944	0.04312
4.948	0.05748
4.952	0.05174
4.956	0.05174
4.96	0.05461
4.964	0.05461
4.968	0.06036
4.972	0.05174
4.976	0.06036
4.98	0.05748
4.984	0.06036
4.988	0.06611
4.992	0.05174
4.996	0.06323
5	0.06323
5.004	0.05174
5.008	0.06898
5.012	0.05748
5.016	0.07185
5.02	0.06611
5.024	0.06611
5.028	0.07473
5.032	0.07185
5.036	0.0776
5.04	0.06323
5.044	0.07185
5.048	0.07185
5.052	0.07185
5.056	0.0776
5.06	0.06611
5.064	0.07473
5.068	0.07473
5.072	0.07473
5.076	0.0776
5.08	0.07185
5.084	0.08622
5.088	0.08047
5.092	0.08335
5.096	0.08335
5.1	0.0776
5.104	0.09197
5.108	0.08047
5.112	0.08909
5.116	0.09197
5.12	0.08335
5.124	0.09484
5.128	0.08622
5.132	0.09197
5.136	0.09197
5.14	0.09197
5.144	0.10059
5.148	0.09484
5.152	0.09771
5.156	0.10059
5.16	0.10059
5.164	0.10059
5.168	0.09771
5.172	0.11208
5.176	0.09771
5.18	0.10634
5.184	0.10921
5.188	0.10921
5.192	0.11783
5.196	0.10634
5.2	0.1207
5.204	0.11783
5.208	0.11783
5.212	0.1207
5.216	0.11208
5.22	0.12932
5.224	0.11208
5.228	0.1207
5.232	0.12358
5.236	0.12358
5.24	0.1322
5.244	0.12358
5.248	0.1322
5.252	0.1207
5.256	0.1322
5.26	0.1322
5.264	0.12932
5.268	0.14082
5.272	0.12932
5.276	0.13794
5.28	0.13794
5.284	0.13507
5.288	0.14082
5.292	0.12932
5.296	0.14369
5.3	0.14082
5.304	0.14369
5.308	0.15231
5.312	0.14082
5.316	0.14944
5.32	0.14656
5.324	0.14944
5.328	0.15519
5.332	0.14369
5.336	0.15231
5.34	0.15806
5.344	0.15231
5.348	0.16381
5.352	0.14944
5.356	0.15806
5.36	0.16093
5.364	0.16381
5.368	0.16668
5.372	0.16381
5.376	0.16381
5.38	0.16668
5.384	0.16093
5.388	0.1753
5.392	0.16668
5.396	0.1753
5.4	0.17817
5.404	0.16668
5.408	0.1753
5.412	0.1753
5.416	0.17817
5.42	0.18679
5.424	0.17243
5.428	0.18679
5.432	0.18392
5.436	0.17817
5.44	0.18679
5.444	0.17817
5.448	0.19254
5.452	0.18679
5.456	0.19254
5.46	0.19829
5.464	0.18679
5.468	0.19542
5.472	0.18967
5.476	0.19254
5.48	0.19542
5.484	0.18967
5.488	0.20404
5.492	0.19254
5.496	0.20116
5.5	0.20116
5.504	0.19829
5.508	0.21266
5.512	0.19829
5.516	0.20691
5.52	0.20691
5.524	0.21266
5.528	0.2184
5.532	0.20691
5.536	0.21553
5.54	0.21553
5.544	0.20978
5.548	0.22415
5.552	0.2184
5.556	0.21266
5.56	0.2299
5.564	0.22415
5.568	0.22415
5.572	0.22415
5.576	0.22128
5.58	0.23565
5.584	0.22415
5.588	0.23277
5.592	0.23565
5.596	0.23565
5.6	0.24139
5.604	0.23277
5.608	0.25001
5.612	0.23277
5.616	0.24714
5.62	0.24427
5.624	0.24427
5.628	0.25001
5.632	0.23852
5.636	0.25576
5.64	0.24427
5.644	0.25001
5.648	0.25863
5.652	0.24714
5.656	0.26151
5.66	0.25001
5.664	0.25863
5.668	0.25863
5.672	0.26151
5.676	0.27013
5.68	0.25863
5.684	0.27013
5.688	0.26725
5.692	0.26725
5.696	0.27013
5.7	0.26151
5.704	0.27587
5.708	0.27013
5.712	0.26438
5.716	0.27013
5.72	0.273
5.724	0.27587
5.728	0.27875
5.732	0.27013
5.736	0.28737
5.74	0.28162
5.744	0.27587
5.748	0.29024
5.752	0.27875
5.756	0.2845
5.76	0.29024
5.764	0.2845
5.768	0.29599
5.772	0.29312
5.776	0.29312
5.78	0.29312
5.784	0.29599
5.788	0.30174
5.792	0.29024
5.796	0.29886
5.8	0.29886
5.804	0.30174
5.808	0.31036
5.812	0.29599
5.816	0.30748
5.82	0.30748
5.824	0.30461
5.828	0.31323
5.832	0.31323
5.836	0.30748
5.84	0.32185
5.844	0.31036
5.848	0.32473
5.852	0.3161
5.856	0.3161
5.86	0.31898
5.864	0.3161
5.868	0.3276
5.872	0.32473
5.876	0.32473
5.88	0.3276
5.884	0.32185
5.888	0.33622
5.892	0.33047
5.896	0.33622
5.9	0.33622
5.904	0.32473
5.908	0.34197
5.912	0.3276
5.916	0.33622
5.92	0.33622
5.924	0.34197
5.928	0.34197
5.932	0.33622
5.936	0.34771
5.94	0.33622
5.944	0.34771
5.948	0.34771
5.952	0.34771
5.956	0.35633
5.96	0.34484
5.964	0.35059
5.968	0.35059
5.972	0.35346
5.976	0.35346
5.98	0.35633
5.984	0.35921
5.988	0.36208
5.992	0.36495
5.996	0.35633
6	0.36495
6.004	0.36495
6.008	0.36495
6.012	0.36495
6.016	0.36208
6.02	0.37358
6.024	0.3707
6.028	0.37645
6.032	0.37358
6.036	0.37358
6.04	0.37645
6.044	0.37645
6.048	0.37932
6.052	0.37358
6.056	0.3822
6.06	0.3822
6.064	0.38507
6.068	0.39082
6.072	0.37932
6.076	0.39369
6.08	0.39082
6.084	0.3822
6.088	0.39656
6.092	0.3822
6.096	0.39656
6.1	0.39656
6.104	0.39656
6.108	0.40231
6.112	0.39369
6.116	0.40806
6.12	0.39944
6.124	0.39944
6.128	0.40231
6.132	0.40518
6.136	0.40806
6.14	0.39656
6.144	0.40806
6.148	0.40806
6.152	0.40806
6.156	0.40806
6.16	0.41381
6.164	0.41668
6.168	0.40518
6.172	0.41381
6.176	0.41668
6.18	0.41381
6.184	0.42243
6.188	0.41381
6.192	0.41955
6.196	0.41668
6.2	0.42243
6.204	0.42243
6.208	0.42817
6.212	0.42817
6.216	0.41955
6.22	0.43105
6.224	0.42817
6.228	0.43105
6.232	0.43105
6.236	0.4253
6.24	0.44254
6.244	0.42817
6.248	0.43967
6.252	0.43967
6.256	0.43392
6.26	0.45116
6.264	0.43967
6.268	0.45116
6.272	0.44829
6.276	0.43967
6.28	0.45691
6.284	0.43967
6.288	0.45404
6.292	0.45404
6.296	0.45404
6.3	0.46266
6.304	0.45116
6.308	0.46553
6.312	0.45404
6.316	0.45978
6.32	0.46266
6.324	0.45691
6.328	0.4684
6.332	0.45691
6.336	0.46266
6.34	0.46553
6.344	0.46266
6.348	0.47415
6.352	0.4684
6.356	0.47128
6.36	0.47415
6.364	0.47128
6.368	0.4799
6.372	0.4684
6.376	0.4799
6.38	0.47128
6.384	0.48852
6.388	0.48277
6.392	0.48277
6.396	0.48564
6.4	0.48277
6.404	0.49139
6.408	0.4799
6.412	0.48852
6.416	0.48852
6.42	0.48277
6.424	0.49426
6.428	0.48564
6.432	0.50289
6.436	0.48564
6.44	0.50001
6.444	0.50001
6.448	0.49714
6.452	0.50001
6.456	0.49426
6.46	0.50863
6.464	0.49714
6.468	0.50576
6.472	0.50576
6.476	0.50863
6.48	0.51725
6.484	0.50576
6.488	0.51725
6.492	0.51438
6.496	0.51438
6.5	0.51151
6.504	0.51151
6.508	0.523
6.512	0.51725
6.516	0.52013
6.52	0.52587
6.524	0.51725
6.528	0.53162
6.532	0.51725
6.536	0.53449
6.54	0.52875
6.544	0.52875
6.548	0.52875
6.552	0.523
6.556	0.53737
6.56	0.53162
6.564	0.53737
6.568	0.53449
6.572	0.53449
6.576	0.53737
6.58	0.53449
6.584	0.54312
6.588	0.54024
6.592	0.54312
6.596	0.54024
6.6	0.53449
6.604	0.55461
6.608	0.54024
6.612	0.55461
6.616	0.54886
6.62	0.54886
6.624	0.55174
6.628	0.54599
6.632	0.56036
6.636	0.55461
6.64	0.56036
6.644	0.55461
6.648	0.55748
6.652	0.5661
6.656	0.55461
6.66	0.56323
6.664	0.55748
6.668	0.56323
6.672	0.57185
6.676	0.56323
6.68	0.57472
6.684	0.56036
6.688	0.57185
6.692	0.57185
6.696	0.5661
6.7	0.5776
6.704	0.57472
6.708	0.5776
6.712	0.58622
6.716	0.57472
6.72	0.58622
6.724	0.58047
6.728	0.58334
6.732	0.58047
6.736	0.58047
6.74	0.59197
6.744	0.58909
6.748	0.58909
6.752	0.58909
6.756	0.58334
6.76	0.59771
6.764	0.58334
6.768	0.59484
6.772	0.59484
6.776	0.58909
6.78	0.59771
6.784	0.59771
6.788	0.60059
6.792	0.60059
6.796	0.60633
6.8	0.61208
6.804	0.60059
6.808	0.61495
6.812	0.60346
6.816	0.60921
6.82	0.61495
6.824	0.60346
6.828	0.6207
6.832	0.61208
6.836	0.61783
6.84	0.61783
6.844	0.6207
6.848	0.62645
6.852	0.61495
6.856	0.6207
6.86	0.62357
6.864	0.62645
6.868	0.62645
6.872	0.6207
6.876	0.63507
6.88	0.62932
6.884	0.62932
6.888	0.6322
6.892	0.62645
6.896	0.64082
6.9	0.63794
6.904	0.63794
6.908	0.64369
6.912	0.6322
6.916	0.64656
6.92	0.63507
6.924	0.64369
6.928	0.64656
6.932	0.64656
6.936	0.64656
6.94	0.64656
6.944	0.64944
6.948	0.65231
6.952	0.65231
6.956	0.66093
6.96	0.65518
6.964	0.6638
6.968	0.64944
6.972	0.65806
6.976	0.65806
6.98	0.65806
6.984	0.66668
6.988	0.65518
6.992	0.66955
6.996	0.65518
7	0.66955
7.004	0.66668
7.008	0.66668
7.012	0.66955
7.016	0.66093
7.02	0.6753
7.024	0.66668
7.028	0.67242
7.032	0.6753
7.036	0.67817
7.04	0.68392
7.044	0.67242
7.048	0.68679
7.052	0.68105
7.056	0.68105
7.06	0.68392
7.064	0.67817
7.068	0.68967
7.072	0.68105
7.076	0.68967
7.08	0.68967
7.084	0.68392
7.088	0.69829
7.092	0.68679
7.096	0.70403
7.1	0.69254
7.104	0.69829
7.108	0.70691
7.112	0.69541
7.116	0.70691
7.12	0.69254
7.124	0.70403
7.128	0.70403
7.132	0.70403
7.136	0.71265
7.14	0.69829
7.144	0.70978
7.148	0.70978
7.152	0.70116
7.156	0.71553
7.16	0.70691
7.164	0.7184
7.168	0.70691
7.172	0.7184
7.176	0.71553
7.18	0.7184
7.184	0.72415
7.188	0.71553
7.192	0.72702
7.196	0.7184
7.2	0.72128
7.204	0.72128
7.208	0.71553
7.212	0.7299
7.216	0.7184
7.22	0.7299
7.224	0.72702
7.228	0.72415
7.232	0.73852
7.236	0.7299
7.24	0.73564
7.244	0.73852
7.248	0.73564
7.252	0.74139
7.256	0.73277
7.26	0.73852
7.264	0.74139
7.268	0.74139
7.272	0.74139
7.276	0.74426
7.28	0.75288
7.284	0.73852
7.288	0.75576
7.292	0.74714
7.296	0.75288
7.3	0.75863
7.304	0.74714
7.308	0.76151
7.312	0.75001
7.316	0.75576
7.32	0.75576
7.324	0.75288
7.328	0.76438
7.332	0.76151
7.336	0.76151
7.34	0.76438
7.344	0.75576
7.348	0.77013
7.352	0.76725
7.356	0.77013
7.36	0.77587
7.364	0.76438
7.368	0.77013
7.372	0.77013
7.376	0.773
7.38	0.78162
7.384	0.76725
7.388	0.78449
7.392	0.773
7.396	0.77587
7.4	0.77875
7.404	0.773
7.408	0.79024
7.412	0.78162
7.416	0.78449
7.42	0.78449
7.424	0.77875
7.428	0.79024
7.432	0.77875
7.436	0.78737
7.44	0.79024
7.444	0.79024
7.448	0.79311
7.452	0.78737
7.456	0.79886
7.46	0.78737
7.464	0.79886
7.468	0.80173
7.472	0.79311
7.476	0.80748
7.48	0.79886
7.484	0.80461
7.488	0.80461
7.492	0.79886
7.496	0.81323
7.5	0.80461
7.504	0.81898
7.508	0.80461
7.512	0.81323
7.516	0.81323
7.52	0.81323
7.524	0.82185
7.528	0.80748
7.532	0.8161
7.536	0.82185
7.54	0.81898
7.544	0.8276
7.548	0.8161
7.552	0.83047
7.556	0.82472
7.56	0.83047
7.564	0.83047
7.568	0.81898
7.572	0.83622
7.576	0.82472
7.58	0.83047
7.584	0.83334
7.588	0.83334
7.592	0.84196
7.596	0.83047
7.6	0.83622
7.604	0.83622
7.608	0.83334
7.612	0.84771
7.616	0.84196
7.62	0.84484
7.624	0.84196
7.628	0.83909
7.632	0.85346
7.636	0.83909
7.64	0.85346
7.644	0.84196
7.648	0.85059
7.652	0.85059
7.656	0.85346
7.66	0.85633
7.664	0.84771
7.668	0.86208
7.672	0.85633
7.676	0.85633
7.68	0.86495
7.684	0.85346
7.688	0.86208
7.692	0.86208
7.696	0.85921
7.7	0.8707
7.704	0.85921
7.708	0.86495
7.712	0.86495
7.716	0.86783
7.72	0.87645
7.724	0.86208
7.728	0.87932
7.732	0.87357
7.736	0.8707
7.74	0.87357
7.744	0.87645
7.748	0.87645
7.752	0.8707
7.756	0.88219
7.76	0.87645
7.764	0.87932
7.768	0.89081
7.772	0.87645
7.776	0.89081
7.78	0.87932
7.784	0.88794
7.788	0.88794
7.792	0.88507
7.796	0.89656
7.8	0.89081
7.804	0.89369
7.808	0.90231
7.812	0.89656
7.816	0.90231
7.82	0.89081
7.824	0.90518
7.828	0.89944
7.832	0.89944
7.836	0.89944
7.84	0.89369
7.844	0.90806
7.848	0.89656
7.852	0.9138
7.856	0.89944
7.86	0.90518
7.864	0.90518
7.868	0.89944
7.872	0.9138
7.876	0.90231
7.88	0.9138
7.884	0.9138
7.888	0.9138
7.892	0.9138
7.896	0.91668
7.9	0.91668
7.904	0.91668
7.908	0.92817
7.912	0.9138
7.916	0.92242
7.92	0.92242
7.924	0.92242
7.928	0.93104
7.932	0.91668
7.936	0.92817
7.94	0.91955
7.944	0.92817
7.948	0.92817
7.952	0.92817
7.956	0.93104
7.96	0.93104
7.964	0.93967
7.968	0.92817
7.972	0.93392
7.976	0.93392
7.98	0.93392
7.984	0.93967
7.988	0.93392
7.992	0.94829
7.996	0.93679
[truncated: 7,505 more rows]

## Sheet: results at 10 kv
38.016	9.99028
38.012	9.99676
38.008	10
38.004	9.99352
38	10
37.996	10.0097
37.992	9.99352
37.988	10.0065
37.984	9.99676
37.98	9.98704
37.976	10
37.972	10
37.968	9.99028
37.964	10
37.96	10.0097
37.956	9.99028
37.952	10
37.948	10.0065
37.944	10
37.94	9.99676
37.936	10.0065
37.932	10
37.928	9.99028
37.924	10.0032
37.92	10
37.916	9.99028
37.912	10.0032
37.908	9.99676
37.904	9.99028
37.9	10
37.896	9.99676
37.892	9.99028
37.888	10
37.884	10.0032
37.88	9.99676
37.876	9.99028
37.872	10.0032
37.868	10
37.864	9.98704
37.86	9.99676
37.856	10
37.852	9.99028
37.848	10.0065
37.844	10
37.84	9.99028
37.836	9.99676
37.832	10.0065
37.828	9.99028
37.824	10
37.82	10.0032
37.816	9.99028
37.812	10
37.808	9.99676
37.804	9.99028
37.8	10
37.796	10.0065
37.792	10
37.788	10
37.784	10.0065
37.78	9.99676
37.776	10.0032
37.772	10.0032
37.768	10
37.764	10
37.76	10.0097
37.756	9.99352
37.752	9.99676
37.748	10.0065
37.744	10
37.74	9.99676
37.736	10.0032
37.732	9.99028
37.728	10
37.724	10
37.72	9.99028
37.716	9.99676
37.712	10
37.708	9.99028
37.704	10
37.7	10
37.696	9.99028
37.692	9.99676
37.688	10.0065
37.684	10
37.68	10
37.676	10.0097
37.672	10
37.668	9.98704
37.664	9.99352
37.66	10.0032
37.656	10
37.652	9.99028
37.648	10.0032
37.644	10
37.64	9.98704
37.636	9.99676
37.632	10.0032
37.628	9.99352
37.624	9.99676
37.62	10.0032
37.616	9.99028
37.612	9.99676
37.608	10.0065
37.604	10
37.6	9.99028
37.596	10.0065
37.592	9.99676
37.588	9.98704
37.584	9.99676
37.58	10.0032
37.576	9.99028
37.572	9.99676
37.568	10
37.564	9.99028
37.56	9.99676
37.556	9.99676
37.552	9.98704
37.548	9.99676
37.544	9.99676
37.54	9.99028
37.536	10
37.532	9.99676
37.528	9.98704
37.524	9.99352
37.52	10.0065
37.516	9.99028
37.512	9.99676
37.508	10.0032
37.504	9.99352
37.5	9.99352
37.496	10.0032
37.492	9.99352
37.488	9.99028
37.484	9.99676
37.48	9.99352
37.476	9.98704
37.472	9.99028
37.468	9.99352
37.464	9.98704
37.46	9.99676
37.456	10.0032
37.452	9.98704
37.448	9.99676
37.444	10.0032
37.44	9.98704
37.436	9.99676
37.432	10
37.428	9.98704
37.424	9.99676
37.42	10.0032
37.416	9.98704
37.412	9.99352
37.408	9.99352
37.404	9.99352
37.4	9.99028
37.396	10.0032
37.392	9.99352
37.388	9.99028
37.384	10.0032
37.38	9.99352
37.376	9.98704
37.372	9.99028
37.368	9.99352
37.364	9.98704
37.36	10.0032
37.356	9.99352
37.352	9.98704
37.348	9.99028
37.344	10.0032
37.34	9.98704
37.336	9.99352
37.332	10.0032
37.328	9.98704
37.324	9.99352
37.32	10.0032
37.316	9.98704
37.312	9.99028
37.308	10.0032
37.304	9.99352
37.3	9.98704
37.296	10.0032
37.292	9.99352
37.288	9.98379
37.284	10
37.28	9.99352
37.276	9.99352
37.272	10
37.268	9.99028
37.264	9.99028
37.26	10
37.256	9.99352
37.252	9.99028
37.248	10
37.244	9.99352
37.24	9.99028
37.236	10
37.232	9.99352
37.228	9.98704
37.224	10
37.22	9.99352
37.216	9.99352
37.212	10.0032
37.208	9.99352
37.204	9.99028
37.2	10.0032
37.196	9.99352
37.192	9.98704
37.188	9.99676
37.184	9.99028
37.18	9.98704
37.176	9.99352
37.172	10
37.168	9.99352
37.164	9.99352
37.16	10.0032
37.156	9.98704
37.152	9.99028
37.148	10
37.144	9.98704
37.14	9.99352
37.136	10.0032
37.132	9.99352
37.128	9.98704
37.124	10.0032
37.12	9.99352
37.116	9.98704
37.112	10
37.108	9.99352
37.104	9.98704
37.1	10.0032
37.096	9.99352
37.092	9.98704
37.088	9.99352
37.084	9.99352
37.08	9.98704
37.076	10
37.072	9.99352
37.068	9.98704
37.064	10.0032
37.06	9.99676
37.056	9.98704
37.052	9.99676
37.048	9.99352
37.044	9.98704
37.04	9.99352
37.036	9.99352
37.032	9.98704
37.028	9.99352
37.024	9.99352
37.02	9.98704
37.016	10.0032
37.012	9.99352
37.008	9.98704
37.004	10
37	9.99352
36.996	9.98704
36.992	10
36.988	9.99352
36.984	9.99028
36.98	10
36.976	9.99352
36.972	9.98704
36.968	10.0032
36.964	9.99352
36.96	9.99676
36.956	10.0032
36.952	9.99352
36.948	9.99028
36.944	10.0032
36.94	9.98379
36.936	9.98704
36.932	10.0032
36.928	9.99028
36.924	9.99028
36.92	9.99352
36.916	10.0032
36.912	9.99352
36.908	9.99676
36.904	10.0032
36.9	9.99028
36.896	9.99676
36.892	10.0032
36.888	9.99676
36.884	9.99352
36.88	9.99676
36.876	9.99352
36.872	9.99352
36.868	10.0032
36.864	9.99676
36.86	9.98704
36.856	10.0032
36.852	9.99676
36.848	9.98704
36.844	10
36.84	9.99352
36.836	9.98704
36.832	10.0032
36.828	9.99676
36.824	9.98704
36.82	10.0032
36.816	9.99028
36.812	9.98704
36.808	10.0032
36.804	9.99352
36.8	9.98704
36.796	9.99352
36.792	9.99352
36.788	9.98704
36.784	9.99352
36.78	9.99352
36.776	9.98704
36.772	9.99352
36.768	9.99352
36.764	9.98704
36.76	9.99352
36.756	10
36.752	9.98704
36.748	9.99352
36.744	10
36.74	9.98704
36.736	9.99352
36.732	10.0032
36.728	9.98704
36.724	9.99352
36.72	10
36.716	9.98379
36.712	9.99028
36.708	10
36.704	9.99028
36.7	9.98379
36.696	9.99028
36.692	9.99352
36.688	9.98379
36.684	10
36.68	9.99352
36.676	9.98379
36.672	9.99352
36.668	9.99028
36.664	9.98704
36.66	10.0032
36.656	9.98704
36.652	9.99352
36.648	10.0032
36.644	9.99352
36.64	9.99676
36.636	9.99352
36.632	9.99676
36.628	9.98704
36.624	9.99352
36.62	9.99676
36.616	9.98379
36.612	9.99352
36.608	9.99352
36.604	9.99352
36.6	10
36.596	9.99352
36.592	9.98704
36.588	10
36.584	9.99352
36.58	9.99028
36.576	10.0032
36.572	9.99352
36.568	9.99028
36.564	10
36.56	9.99028
36.556	9.99352
36.552	10
36.548	9.98379
36.544	9.98379
36.54	10
36.536	9.99028
36.532	9.99028
36.528	9.99676
36.524	9.98704
36.52	9.99028
36.516	10
36.512	9.99028
36.508	9.99028
36.504	9.99028
36.5	9.98379
36.496	9.99028
36.492	9.99028
36.488	9.99352
36.484	9.99028
36.48	9.99028
36.476	9.98379
36.472	9.99352
36.468	9.99352
36.464	9.99352
36.46	9.98704
36.456	9.99352
36.452	9.99028
36.448	9.98379
36.444	9.99676
36.44	9.99352
36.436	9.98379
36.432	10
36.428	9.99028
36.424	9.99028
36.42	10
36.416	9.99352
36.412	9.99028
36.408	10
36.404	9.99352
36.4	9.99028
36.396	10
36.392	9.99028
36.388	9.98704
36.384	9.99352
36.38	9.99676
36.376	9.98379
36.372	9.99352
36.368	10
36.364	9.98379
36.36	9.99352
36.356	9.99676
36.352	9.99028
36.348	9.99352
36.344	10
36.34	9.99676
36.336	9.99028
36.332	9.99676
36.328	9.99028
36.324	9.98379
36.32	9.99352
36.316	9.99028
36.312	9.99028
36.308	10
36.304	9.98704
36.3	9.99028
36.296	10
36.292	9.99352
36.288	9.99028
36.284	9.99676
36.28	9.99028
36.276	9.98055
36.272	9.99028
36.268	9.99676
36.264	9.98379
36.26	9.99028
36.256	10
36.252	9.98055
36.248	9.99028
36.244	9.99676
36.24	9.98379
36.236	10
36.232	9.99028
36.228	9.98055
36.224	9.99676
36.22	9.99028
36.216	9.98379
36.212	9.99352
36.208	9.99028
36.204	9.98379
36.2	9.99028
36.196	10.0032
36.192	9.99028
36.188	9.99352
36.184	10
36.18	9.99028
36.176	9.99352
36.172	10.0032
36.168	9.99352
36.164	9.98704
36.16	10
36.156	9.98379
36.152	9.99028
36.148	10
36.144	9.99352
36.14	9.99028
36.136	10
36.132	9.99028
36.128	9.99028
36.124	9.99028
36.12	9.98379
36.116	9.99028
36.112	10
36.108	9.98704
36.104	9.99352
36.1	10
36.096	9.98704
36.092	9.99028
36.088	10
36.084	9.98704
36.08	9.99028
36.076	10.0032
36.072	9.98379
36.068	10
36.064	9.99028
36.06	9.98379
36.056	9.99028
36.052	9.99028
36.048	9.98379
36.044	10
36.04	9.99028
36.036	9.98055
36.032	9.99352
36.028	9.99028
36.024	9.98379
36.02	9.99352
36.016	9.99028
36.012	9.98379
36.008	9.99676
36.004	9.99028
36	9.98704
35.996	9.99028
35.992	10
35.988	9.99352
35.984	9.98704
35.98	10
35.976	9.99028
35.972	9.98704
35.968	9.99028
35.964	10
35.96	9.98379
35.956	9.99352
35.952	10
35.948	9.98704
35.944	9.99352
35.94	10
35.936	9.98704
35.932	10
35.928	9.99352
35.924	9.98379
35.92	10
35.916	10
35.912	9.98704
35.908	9.99028
35.904	10
35.9	9.98704
35.896	9.99352
35.892	9.99028
35.888	9.98704
35.884	9.99028
35.88	10
35.876	9.99028
35.872	9.99028
35.868	10.0032
35.864	9.99352
35.86	9.99352
35.856	10
35.852	9.99028
35.848	9.98379
35.844	9.99352
35.84	9.99028
35.836	9.98379
35.832	9.98704
35.828	10
35.824	9.98379
35.82	9.99028
35.816	9.99676
35.812	9.99028
35.808	9.99028
35.804	9.99676
35.8	9.99028
35.796	9.98055
35.792	9.99028
35.788	9.99676
35.784	9.98379
35.78	9.99028
35.776	10
35.772	9.99028
35.768	9.98379
35.764	10
35.76	9.99028
35.756	9.99028
35.752	10
35.748	9.99028
35.744	9.98379
35.74	10
35.736	9.99028
35.732	9.98379
35.728	9.99352
35.724	9.99352
35.72	9.98704
35.716	9.99028
35.712	10
35.708	9.99028
35.704	9.99676
35.7	9.99028
35.696	9.98704
35.692	9.99028
35.688	10.0032
35.684	9.98379
35.68	9.99352
35.676	9.99352
35.672	9.98704
35.668	9.99352
35.664	10.0032
35.66	9.99028
35.656	9.99028
35.652	10
35.648	9.99352
35.644	9.98704
35.64	9.99352
35.636	9.99352
35.632	9.98379
35.628	10
35.624	9.99352
35.62	9.98379
35.616	9.99352
35.612	9.99352
35.608	9.98704
35.604	9.99352
35.6	10.0032
35.596	9.98704
35.592	9.99028
35.588	10
35.584	9.99352
35.58	9.98704
35.576	10
35.572	9.99352
35.568	9.98379
35.564	9.99352
35.56	10.0032
35.556	9.99352
35.552	9.98379
35.548	10
35.544	9.99352
35.54	9.98704
35.536	9.99028
35.532	9.99352
35.528	9.98379
35.524	9.99352
35.52	10
35.516	9.99352
35.512	9.99028
35.508	10
35.504	9.99352
35.5	9.98704
35.496	10
35.492	9.99028
35.488	9.99352
35.484	10
35.48	9.99352
35.476	9.98704
35.472	9.99028
35.468	9.99352
35.464	9.98704
35.46	9.99352
35.456	9.99352
35.452	9.98379
35.448	9.99352
35.444	10
35.44	9.98704
35.436	9.99676
35.432	10
35.428	9.99352
35.424	9.98704
35.42	9.99352
35.416	9.99352
35.412	9.98704
35.408	9.99352
35.404	9.99676
35.4	9.98704
35.396	9.99352
35.392	10.0032
35.388	9.98704
35.384	9.99676
35.38	10.0032
35.376	9.98379
35.372	9.99028
35.368	10.0032
35.364	9.99352
35.36	9.99352
35.356	10
35.352	9.99352
35.348	9.98379
35.344	10
35.34	9.99352
35.336	9.98379
35.332	9.99028
35.328	9.99028
35.324	9.98379
35.32	9.99028
35.316	9.99352
35.312	9.98704
35.308	9.99352
35.304	10
35.3	9.99352
35.296	9.99352
35.292	10.0032
35.288	9.98704
35.284	9.99352
35.28	10.0032
35.276	9.99352
35.272	9.99352
35.268	10.0032
35.264	9.99676
35.26	9.99676
35.256	10
35.252	9.99352
35.248	9.98704
35.244	10.0032
35.24	9.99352
35.236	9.98704
35.232	9.99352
35.228	9.99352
35.224	9.98704
35.22	9.99676
35.216	9.99028
35.212	9.98704
35.208	9.99352
35.204	10
35.2	9.99676
35.196	9.99028
35.192	10.0032
35.188	9.99028
35.184	9.98704
35.18	10.0032
35.176	9.99352
35.172	9.98379
35.168	9.99352
35.164	9.99352
35.16	9.98704
35.156	9.99028
35.152	9.99352
35.148	9.98704
35.144	9.99028
35.14	10
35.136	9.98704
35.132	9.99352
35.128	10.0032
35.124	9.99352
35.12	9.99352
35.116	10
35.112	9.99352
35.108	9.99352
35.104	10
35.1	9.99352
35.096	9.98704
35.092	9.99028
35.088	9.99352
35.084	9.98704
35.08	9.99352
35.076	10
35.072	9.98379
35.068	9.99352
35.064	10.0032
35.06	9.99352
35.056	9.99676
35.052	10.0032
35.048	10.0032
35.044	9.98704
35.04	9.99028
35.036	10.0032
35.032	9.99676
35.028	9.98704
35.024	10.0032
35.02	9.99352
35.016	9.98704
35.012	10.0032
35.008	9.99352
35.004	9.98704
35	10
34.996	9.99352
34.992	9.98704
34.988	10.0032
34.984	9.99676
34.98	9.98704
34.976	10.0032
34.972	9.99352
34.968	9.99352
34.964	9.99676
34.96	10
34.956	9.99352
34.952	9.98704
34.948	10
34.944	9.99676
34.94	9.98704
34.936	10.0032
34.932	9.99352
34.928	9.98704
34.924	9.99352
34.92	9.99352
34.916	9.98379
34.912	9.99028
34.908	9.99352
34.904	9.98379
34.9	9.99676
34.896	10
34.892	9.99352
34.888	9.99028
34.884	10
34.88	9.99028
34.876	9.98379
34.872	9.98704
34.868	9.99028
34.864	9.98055
34.86	9.99028
34.856	9.99676
34.852	9.99028
34.848	9.98379
34.844	10
34.84	9.99028
34.836	9.99028
34.832	10
34.828	9.99028
34.824	9.98379
34.82	9.99028
34.816	9.98704
34.812	9.98704
34.808	9.99028
34.804	9.99028
34.8	9.98379
34.796	9.99676
34.792	9.99028
34.788	9.98379
34.784	9.99028
34.78	9.99028
34.776	9.98055
34.772	9.98704
34.768	9.99028
34.764	9.98055
34.76	9.99028
34.756	10
34.752	9.98379
34.748	9.98704
34.744	9.99352
34.74	9.97731
34.736	9.98704
34.732	9.99352
34.728	9.97407
34.724	9.98704
34.72	9.98704
34.716	9.98055
34.712	9.98704
34.708	9.98704
34.704	9.97407
34.7	9.98379
34.696	9.99352
34.692	9.98379
34.688	9.98379
34.684	9.98379
34.68	9.98379
34.676	9.97407
34.672	9.98704
34.668	9.98379
34.664	9.98055
34.66	9.98704
34.656	9.98379
34.652	9.98379
34.648	9.99028
34.644	9.97407
34.64	9.98055
34.636	9.98704
34.632	9.97407
34.628	9.97731
34.624	9.98704
34.62	9.98055
34.616	9.97731
34.612	9.98379
34.608	9.97731
34.604	9.97407
34.6	9.98704
34.596	9.97731
34.592	9.96758
34.588	9.98704
34.584	9.97731
34.58	9.96758
34.576	9.97731
34.572	9.97731
34.568	9.97082
34.564	9.97731
34.56	9.97407
34.556	9.96434
34.552	9.97731
34.548	9.97407
34.544	9.96758
34.54	9.97407
34.536	9.97082
34.532	9.96758
34.528	9.97407
34.524	9.97407
34.52	9.96434
34.516	9.97407
34.512	9.96758
34.508	9.96434
34.504	9.98055
34.5	9.97407
34.496	9.97082
34.492	9.98055
34.488	9.9611
34.484	9.97082
34.48	9.97731
34.476	9.9611
34.472	9.97082
34.468	9.97731
34.464	9.9611
34.46	9.97407
34.456	9.96758
34.452	9.9611
34.448	9.97407
34.444	9.96434
34.44	9.9611
34.436	9.97407
34.432	9.96758
34.428	9.96434
34.424	9.97731
34.42	9.96434
34.416	9.96434
34.412	9.97407
34.408	9.95785
34.404	9.96434
34.4	9.96434
34.396	9.95461
34.392	9.96434
34.388	9.96434
34.384	9.95461
34.38	9.97407
34.376	9.96434
34.372	9.95785
34.368	9.96758
34.364	9.96434
34.36	9.95461
34.356	9.97082
34.352	9.9611
34.348	9.95461
34.344	9.97407
34.34	9.9611
34.336	9.95461
34.332	9.9611
34.328	9.9611
34.324	9.95137
34.32	9.9611
34.316	9.9611
34.312	9.94813
34.308	9.96434
34.304	9.9611
34.3	9.95137
34.296	9.96434
34.292	9.95137
34.288	9.95785
34.284	9.95785
34.28	9.95137
34.276	9.95785
34.272	9.95785
34.268	9.94813
34.264	9.96434
34.26	9.95785
34.256	9.95137
34.252	9.96434
34.248	9.9611
34.244	9.94488
34.24	9.96434
34.236	9.95461
34.232	9.95785
34.228	9.96434
34.224	9.95461
34.22	9.94488
34.216	9.9611
34.212	9.95137
34.208	9.94488
34.204	9.9611
34.2	9.94813
34.196	9.95137
34.192	9.95785
34.188	9.95137
34.184	9.94488
34.18	9.9611
34.176	9.95137
34.172	9.94164
34.168	9.95785
34.164	9.95137
34.16	9.94813
34.156	9.95785
34.152	9.94813
34.148	9.95137
34.144	9.95461
34.14	9.94164
34.136	9.94488
34.132	9.94813
34.128	9.9384
34.124	9.95137
34.12	9.94813
34.116	9.94164
34.112	9.94813
34.108	9.94488
34.104	9.94813
34.1	9.95785
34.096	9.94813
34.092	9.9384
34.088	9.94488
34.084	9.94488
34.08	9.94164
34.076	9.94164
34.072	9.94813
34.068	9.9384
34.064	9.94813
34.06	9.94164
34.056	9.93516
34.052	9.94164
34.048	9.94488
34.044	9.9384
34.04	9.94164
34.036	9.94164
34.032	9.93516
34.028	9.94164
34.024	9.94164
34.02	9.93191
34.016	9.9384
34.012	9.94813
34.008	9.93191
34.004	9.9384
34	9.94164
33.996	9.9384
33.992	9.9384
33.988	9.94813
33.984	9.93191
33.98	9.9384
33.976	9.94164
33.972	9.93191
33.968	9.93516
33.964	9.94164
33.96	9.93516
33.956	9.9384
33.952	9.94164
33.948	9.9384
33.944	9.93516
33.94	9.93516
33.936	9.92543
33.932	9.93516
33.928	9.94164
33.924	9.93516
33.92	9.93191
33.916	9.94164
33.912	9.92543
33.908	9.92543
33.904	9.9384
33.9	9.93191
33.896	9.92543
33.892	9.94164
33.888	9.93191
33.884	9.93191
33.88	9.9384
33.876	9.93191
33.872	9.92543
33.868	9.93191
33.864	9.93516
33.86	9.91894
33.856	9.92543
33.852	9.93516
33.848	9.92219
33.844	9.92867
33.84	9.93191
33.836	9.92219
33.832	9.9384
33.828	9.92543
33.824	9.91894
33.82	9.92219
33.816	9.93191
33.812	9.91894
33.808	9.92543
33.804	9.93191
33.8	9.92543
33.796	9.91894
33.792	9.92219
33.788	9.92543
33.784	9.91894
33.78	9.92219
33.776	9.92543
33.772	9.92219
33.768	9.92219
33.764	9.92543
33.76	9.92219
33.756	9.91246
33.752	9.92543
33.748	9.91894
33.744	9.90922
33.74	9.91894
33.736	9.91894
33.732	9.90922
33.728	9.91894
33.724	9.92219
33.72	9.90922
33.716	9.9157
33.712	9.9157
33.708	9.90922
33.704	9.91246
33.7	9.92219
33.696	9.91246
33.692	9.91246
33.688	9.92219
33.684	9.9157
33.68	9.90922
33.676	9.91246
33.672	9.91246
33.668	9.90597
33.664	9.91246
33.66	9.92219
33.656	9.90597
33.652	9.9157
33.648	9.91246
33.644	9.90273
33.64	9.91246
33.636	9.91894
33.632	9.91246
33.628	9.90922
33.624	9.91246
33.62	9.90922
33.616	9.90597
33.612	9.91894
33.608	9.91246
33.604	9.90922
33.6	9.9157
33.596	9.91246
33.592	9.90273
33.588	9.90922
33.584	9.9157
33.58	9.90922
33.576	9.90922
33.572	9.91246
33.568	9.89625
33.564	9.90597
33.56	9.90922
33.556	9.90597
33.552	9.90597
33.548	9.91246
33.544	9.90273
33.54	9.91246
33.536	9.90597
33.532	9.89625
33.528	9.90597
33.524	9.91246
33.52	9.89949
33.516	9.91246
33.512	9.90597
33.508	9.89625
33.504	9.90273
33.5	9.90922
33.496	9.89625
33.492	9.90273
33.488	9.90922
33.484	9.88976
33.48	9.89949
33.476	9.90922
33.472	9.893
33.468	9.89949
33.464	9.90922
33.46	9.89949
33.456	9.90273
33.452	9.90922
33.448	9.89949
33.444	9.89949
33.44	9.90597
33.436	9.89949
33.432	9.89949
33.428	9.90922
33.424	9.893
33.42	9.89949
33.416	9.90597
33.412	9.88976
33.408	9.89625
33.404	9.89625
33.4	9.88652
33.396	9.89949
33.392	9.89625
33.388	9.88976
33.384	9.89625
33.38	9.89625
33.376	9.88652
33.372	9.893
33.368	9.89949
33.364	9.893
33.36	9.893
33.356	9.89949
33.352	9.893
33.348	9.88328
33.344	9.893
33.34	9.88976
33.336	9.88652
33.332	9.88976
33.328	9.89949
33.324	9.88652
33.32	9.893
33.316	9.893
33.312	9.88003
33.308	9.893
33.304	9.89625
33.3	9.88652
33.296	9.88976
33.292	9.89625
33.288	9.88976
33.284	9.87679
33.28	9.89625
33.276	9.88003
33.272	9.88652
33.268	9.893
33.264	9.88652
33.26	9.88328
33.256	9.893
33.252	9.87355
33.248	9.88328
33.244	9.88976
33.24	9.87679
33.236	9.88328
33.232	9.88976
33.228	9.88328
33.224	9.87355
33.22	9.88003
33.216	9.88328
33.212	9.87355
33.208	9.88003
33.204	9.88003
33.2	9.8703
33.196	9.88652
33.192	9.88003
33.188	9.88003
33.184	9.88652
33.18	9.88328
33.176	9.8703
33.172	9.88003
33.168	9.88003
33.164	9.8703
33.16	9.87679
33.156	9.88003
33.152	9.86706
33.148	9.88003
33.144	9.88328
33.14	9.87355
33.136	9.87679
33.132	9.88003
33.128	9.87355
33.124	9.87355
33.12	9.88003
33.116	9.87355
33.112	9.86706
33.108	9.87355
33.104	9.88003
33.1	9.86382
33.096	9.8703
33.092	9.87679
33.088	9.86382
33.084	9.87679
33.08	9.87355
33.076	9.86058
33.072	9.8703
33.068	9.8703
33.064	9.86058
33.06	9.86706
33.056	9.87355
33.052	9.85733
33.048	9.86706
33.044	9.87355
33.04	9.85733
33.036	9.86382
33.032	9.87355
33.028	9.85733
33.024	9.86706
33.02	9.8703
33.016	9.86382
33.012	9.86382
33.008	9.8703
33.004	9.86382
33	9.86382
32.996	9.8703
32.992	9.85409
32.988	9.86058
32.984	9.8703
32.98	9.85409
32.976	9.86058
32.972	9.86706
32.968	9.85409
32.964	9.85733
32.96	9.86706
32.956	9.85085
32.952	9.85733
32.948	9.85733
32.944	9.85085
32.94	9.85733
32.936	9.86706
32.932	9.85085
32.928	9.86058
32.924	9.86382
32.92	9.85085
32.916	9.86382
32.912	9.85733
32.908	9.84761
32.904	9.86382
32.9	9.85733
32.896	9.84761
32.892	9.86382
32.888	9.85733
32.884	9.84436
32.88	9.86382
32.876	9.85409
32.872	9.84761
32.868	9.85733
32.864	9.85409
32.86	9.84761
32.856	9.86058
32.852	9.85085
32.848	9.85409
32.844	9.85733
32.84	9.84436
32.836	9.84761
32.832	9.85733
32.828	9.85085
32.824	9.84112
32.82	9.84761
32.816	9.85085
32.812	9.84112
32.808	9.84761
32.804	9.85085
32.8	9.83788
32.796	9.84761
32.792	9.85733
32.788	9.84436
32.784	9.84436
32.78	9.85409
32.776	9.84761
32.772	9.84436
32.768	9.85085
32.764	9.84436
32.76	9.83464
32.756	9.85085
32.752	9.84112
32.748	9.83464
32.744	9.84112
32.74	9.84436
32.736	9.83464
32.732	9.83788
32.728	9.85085
32.724	9.83464
32.72	9.84112
32.716	9.83788
32.712	9.83139
32.708	9.84112
32.704	9.84436
32.7	9.83788
32.696	9.83788
32.692	9.84761
32.688	9.84112
32.684	9.83788
32.68	9.84436
32.676	9.83788
32.672	9.82815
32.668	9.84436
32.664	9.83788
32.66	9.82815
32.656	9.83788
32.652	9.84112
32.648	9.83788
32.644	9.84436
32.64	9.83788
32.636	9.83139
32.632	9.83788
32.628	9.83464
32.624	9.82815
32.62	9.83464
32.616	9.84112
32.612	9.82815
32.608	9.83139
32.604	9.84112
32.6	9.83139
32.596	9.83464
32.592	9.83788
32.588	9.83139
32.584	9.82167
32.58	9.84436
32.576	9.83139
32.572	9.82167
32.568	9.83139
32.564	9.83139
32.56	9.82167
32.556	9.83139
32.552	9.83139
32.548	9.82167
32.544	9.82815
32.54	9.84112
32.536	9.82815
32.532	9.82815
32.528	9.83464
32.524	9.82815
32.52	9.82167
32.516	9.83464
32.512	9.83139
32.508	9.81842
32.504	9.82815
32.5	9.83139
32.496	9.81842
32.492	9.82815
32.488	9.83464
32.484	9.82491
32.48	9.82167
32.476	9.83464
32.472	9.82815
32.468	9.82167
32.464	9.83464
32.46	9.82491
32.456	9.81842
32.452	9.82815
32.448	9.82491
32.444	9.81842
32.44	9.82167
32.436	9.82815
32.432	9.81194
32.428	9.82167
32.424	9.82815
32.42	9.82167
32.416	9.81194
32.412	9.82167
32.408	9.82167
32.404	9.81518
32.4	9.82815
32.396	9.81842
32.392	9.81194
32.388	9.82815
32.384	9.81842
32.38	9.81842
32.376	9.82491
32.372	9.8087
32.368	9.81518
32.364	9.82167
32.36	9.81518
32.356	9.8087
32.352	9.82167
32.348	9.81842
32.344	9.81194
32.34	9.82167
32.336	9.81518
32.332	9.81518
32.328	9.82491
32.324	9.81194
32.32	9.8087
32.316	9.81518
32.312	9.82167
32.308	9.80545
32.304	9.8087
32.3	9.81842
32.296	9.80545
32.292	9.81194
32.288	9.81842
32.284	9.80221
32.28	9.8087
32.276	9.81842
32.272	9.80545
32.268	9.81194
32.264	9.81842
32.26	9.80221
32.256	9.8087
32.252	9.81518
32.248	9.8087
32.244	9.8087
32.24	9.81518
32.236	9.8087
32.232	9.8087
32.228	9.81518
32.224	9.80545
32.22	9.81194
32.216	9.81194
32.212	9.80545
32.208	9.80545
32.204	9.81194
32.2	9.80545
32.196	9.80545
32.192	9.8087
32.188	9.80545
32.184	9.80221
32.18	9.8087
32.176	9.80221
32.172	9.79573
32.168	9.8087
32.164	9.79897
32.16	9.79573
32.156	9.80221
32.152	9.8087
32.148	9.79573
32.144	9.80545
32.14	9.79897
32.136	9.79573
32.132	9.79897
32.128	9.80545
32.124	9.79248
32.12	9.79897
32.116	9.80545
32.112	9.79897
32.108	9.786
32.104	9.80221
32.1	9.79573
32.096	9.79248
32.092	9.79897
32.088	9.80221
32.084	9.786
32.08	9.79573
32.076	9.80545
32.072	9.79573
32.068	9.79573
32.064	9.80545
32.06	9.79573
32.056	9.78924
32.052	9.80221
32.048	9.79573
32.044	9.786
32.04	9.80221
32.036	9.79573
32.032	9.786
32.028	9.79573
32.024	9.79248
32.02	9.78276
32.016	9.79248
32.012	9.79897
32.008	9.78276
32.004	9.786
32	9.79897
31.996	9.79248
31.992	9.78276
31.988	9.79897
31.984	9.78924
31.98	9.786
31.976	9.78924
31.972	9.78924
31.968	9.77951
31.964	9.786
31.96	9.78924
31.956	9.78276
31.952	9.79248
31.948	9.78924
31.944	9.77951
31.94	9.786
31.936	9.79573
31.932	9.78924
31.928	9.77951
31.924	9.786
31.92	9.786
31.916	9.786
31.912	9.77951
31.908	9.79248
31.904	9.786
31.9	9.78276
31.896	9.79248
31.892	9.78276
31.888	9.77627
31.884	9.77951
31.88	9.78276
31.876	9.78276
31.872	9.77951
31.868	9.78924
31.864	9.77951
31.86	9.77627
31.856	9.78276
31.852	9.78276
31.848	9.76979
31.844	9.77951
31.84	9.78924
31.836	9.76654
31.832	9.77951
31.828	9.786
31.824	9.77951
31.82	9.76979
31.816	9.786
31.812	9.77951
31.808	9.76654
31.804	9.77303
31.8	9.78276
31.796	9.76979
31.792	9.77627
31.788	9.78276
31.784	9.77627
31.78	9.77627
31.776	9.78276
31.772	9.77303
31.768	9.77951
31.764	9.77951
31.76	9.77303
31.756	9.77303
31.752	9.77951
31.748	9.77303
31.744	9.77303
31.74	9.77951
31.736	9.77303
31.732	9.76979
31.728	9.77627
31.724	9.76979
31.72	9.76979
31.716	9.77627
31.712	9.76979
31.708	9.76979
31.704	9.77627
31.7	9.76654
31.696	9.75682
31.692	9.77303
31.688	9.76654
31.684	9.76006
31.68	9.76654
31.676	9.76654
31.672	9.75682
31.668	9.76654
31.664	9.7633
31.66	9.75682
31.656	9.7633
31.652	9.76654
31.648	9.75357
31.644	9.76654
31.64	9.76979
31.636	9.75357
31.632	9.76006
31.628	9.76654
31.624	9.75682
31.62	9.76006
31.616	9.7633
31.612	9.75357
31.608	9.75682
31.604	9.76654
31.6	9.75357
31.596	9.76006
31.592	9.76654
31.588	9.76006
31.584	9.75033
31.58	9.75682
31.576	9.76006
31.572	9.75357
31.568	9.75682
31.564	9.76006
31.56	9.75682
31.556	9.76654
31.552	9.76006
31.548	9.75033
31.544	9.75682
31.54	9.75357
31.536	9.75033
31.532	9.7633
31.528	9.75357
31.524	9.75033
31.52	9.75357
31.516	9.75682
31.512	9.75357
31.508	9.75682
31.504	9.75357
31.5	9.75357
31.496	9.75682
31.492	9.75357
31.488	9.74385
31.484	9.76006
31.48	9.74385
31.476	9.75357
31.472	9.75682
31.468	9.74385
31.464	9.75033
31.46	9.75682
31.456	9.7406
31.452	9.75033
31.448	9.75033
31.444	9.74385
31.44	9.74709
31.436	9.75033
31.432	9.7406
31.428	9.74709
31.424	9.74385
31.42	9.7406
31.416	9.74709
31.412	9.75357
31.408	9.75033
31.404	9.74385
31.4	9.75357
31.396	9.74385
31.392	9.7406
31.388	9.75033
31.384	9.74385
31.38	9.73736
31.376	9.75357
31.372	9.74709
31.368	9.74385
31.364	9.75357
31.36	9.75033
31.356	9.73736
31.352	9.74385
31.348	9.74385
31.344	9.73412
31.34	9.74709
31.336	9.74385
31.332	9.74385
31.328	9.75033
31.324	9.74385
31.32	9.74385
31.316	9.74709
31.312	9.7406
31.308	9.73736
31.304	9.74385
31.3	9.7406
31.296	9.73412
31.292	9.74709
31.288	9.7406
31.284	9.73088
31.28	9.7406
31.276	9.73736
31.272	9.73088
31.268	9.74385
31.264	9.7406
31.26	9.73412
31.256	9.74709
31.252	9.7406
31.248	9.73088
31.244	9.73736
31.24	9.73736
31.236	9.73088
31.232	9.73736
31.228	9.73736
31.224	9.72763
31.22	9.73412
31.216	9.73412
31.212	9.72763
31.208	9.7406
31.204	9.73412
31.2	9.72439
31.196	9.73412
31.192	9.73412
31.188	9.72763
31.184	9.74385
31.18	9.73088
31.176	9.72763
31.172	9.74385
31.168	9.73088
31.164	9.72439
31.16	9.7406
31.156	9.73088
31.152	9.73088
31.148	9.73736
31.144	9.72439
31.14	9.73088
31.136	9.7406
31.132	9.73088
31.128	9.73088
31.124	9.73736
31.12	9.73412
31.116	9.72439
31.112	9.73088
31.108	9.73088
31.104	9.72439
31.1	9.73736
31.096	9.72115
31.092	9.72763
31.088	9.73088
31.084	9.71791
31.08	9.72763
31.076	9.72763
31.072	9.71791
31.068	9.72763
31.064	9.73088
31.06	9.72763
31.056	9.72439
31.052	9.73088
31.048	9.71466
31.044	9.72439
31.04	9.73412
31.036	9.71791
31.032	9.72439
31.028	9.73088
31.024	9.71466
31.02	9.72115
31.016	9.72763
31.012	9.70818
31.008	9.71791
31.004	9.73088
31	9.72115
30.996	9.71791
30.992	9.72763
30.988	9.72115
30.984	9.72115
30.98	9.72763
30.976	9.71791
30.972	9.71791
30.968	9.72763
30.964	9.71142
30.96	9.71791
30.956	9.72439
30.952	9.70818
30.948	9.71791
30.944	9.72763
30.94	9.70494
30.936	9.71466
30.932	9.71466
30.928	9.71791
30.924	9.72115
30.92	9.70818
30.916	9.71466
30.912	9.72115
30.908	9.71142
30.904	9.71466
30.9	9.72115
30.896	9.70169
30.892	9.71142
30.888	9.72115
30.884	9.70494
30.88	9.71142
30.876	9.71466
30.872	9.70494
30.868	9.71466
30.864	9.71142
30.86	9.71142
30.856	9.71791
30.852	9.71142
30.848	9.70818
30.844	9.71466
30.84	9.70169
30.836	9.70818
30.832	9.71466
30.828	9.70169
30.824	9.70494
30.82	9.70818
30.816	9.69845
30.812	9.71791
30.808	9.70494
30.804	9.69845
30.8	9.71466
30.796	9.70494
30.792	9.70494
30.788	9.71466
30.784	9.70494
30.78	9.70494
30.776	9.71142
30.772	9.69845
30.768	9.70494
30.764	9.70494
30.76	9.69197
30.756	9.70169
30.752	9.70818
30.748	9.70169
30.744	9.69845
30.74	9.70818
30.736	9.69197
30.732	9.70494
30.728	9.70169
30.724	9.70169
30.72	9.70169
30.716	9.69845
30.712	9.70494
30.708	9.68872
30.704	9.70494
30.7	9.68872
30.696	9.69845
30.692	9.70494
30.688	9.68872
30.684	9.70169
30.68	9.69521
30.676	9.69845
30.672	9.69845
30.668	9.68872
30.664	9.70169
30.66	9.68872
30.656	9.70494
30.652	9.69521
30.648	9.69197
30.644	9.69845
30.64	9.69521
30.636	9.69845
30.632	9.68872
30.628	9.70169
30.624	9.68872
30.62	9.70169
30.616	9.68548
30.612	9.69197
30.608	9.69521
30.604	9.68224
30.6	9.69845
30.596	9.68224
30.592	9.69845
30.588	9.68224
30.584	9.68872
30.58	9.69521
30.576	9.679
30.572	9.69521
30.568	9.68872
30.564	9.68872
30.56	9.68872
30.556	9.68548
30.552	9.69521
30.548	9.679
30.544	9.69197
30.54	9.68548
30.536	9.68548
30.532	9.68548
30.528	9.67575
30.524	9.68872
30.52	9.67575
30.516	9.68224
30.512	9.679
30.508	9.68548
30.504	9.69197
30.5	9.67575
30.496	9.68872
30.492	9.68548
30.488	9.69197
30.484	9.67575
30.48	9.68224
30.476	9.679
30.472	9.679
30.468	9.68872
30.464	9.67575
30.46	9.68548
30.456	9.679
30.452	9.68224
30.448	9.679
30.444	9.679
30.44	9.68872
30.436	9.67251
30.432	9.68548
30.428	9.66603
30.424	9.679
30.42	9.679
30.416	9.66927
30.412	9.68224
30.408	9.66927
30.404	9.68224
30.4	9.679
30.396	9.67575
30.392	9.679
30.388	9.67575
30.384	9.67575
30.38	9.66603
30.376	9.68224
30.372	9.66603
30.368	9.67251
30.364	9.67575
30.36	9.67575
30.356	9.679
30.352	9.66278
30.348	9.67251
30.344	9.67251
30.34	9.67251
30.336	9.67575
30.332	9.66278
30.328	9.679
30.324	9.67251
30.32	9.66603
30.316	9.67251
30.312	9.66278
30.308	9.67575
30.304	9.66603
30.3	9.67251
30.296	9.67575
30.292	9.66278
30.288	9.67251
30.284	9.66278
30.28	9.66927
30.276	9.66603
30.272	9.65954
30.268	9.67575
30.264	9.66603
30.26	9.66603
30.256	9.66278
30.252	9.65954
30.248	9.66927
30.244	9.6563
30.24	9.66603
30.236	9.66278
30.232	9.6563
30.228	9.67251
30.224	9.66278
30.22	9.65954
30.216	9.66278
30.212	9.65305
30.208	9.66927
30.204	9.65954
30.2	9.65954
30.196	9.66927
30.192	9.65305
30.188	9.66278
30.184	9.66278
30.18	9.66278
30.176	9.66927
30.172	9.64981
30.168	9.66278
30.164	9.66278
30.16	9.65954
30.156	9.66603
30.152	9.65305
30.148	9.65954
30.144	9.65954
30.14	9.64981
30.136	9.65954
30.132	9.65305
30.128	9.6563
30.124	9.6563
30.12	9.65954
30.116	9.66278
30.112	9.64657
30.108	9.6563
30.104	9.6563
30.1	9.65305
30.096	9.66278
30.092	9.64981
30.088	9.66278
30.084	9.65305
30.08	9.65305
30.076	9.65305
30.072	9.64657
30.068	9.65954
30.064	9.64657
30.06	9.65305
30.056	9.66278
30.052	9.64333
30.048	9.65954
30.044	9.64981
30.04	9.64981
30.036	9.6563
30.032	9.64008
30.028	9.65305
30.024	9.64981
30.02	9.64981
[truncated: 7,504 more rows]

## Sheet: results at 7.5 kv
38.016	7.50001
38.012	7.48684
38.008	7.50001
38.004	7.48684
38	7.50001
37.996	7.49013
37.992	7.49672
37.988	7.48026
37.984	7.49343
37.98	7.50001
37.976	7.48026
37.972	7.50001
37.968	7.48026
37.964	7.49672
37.96	7.49013
37.956	7.49013
37.952	7.49013
37.948	7.49343
37.944	7.49013
37.94	7.49343
37.936	7.48684
37.932	7.48026
37.928	7.50001
37.924	7.48355
37.92	7.49672
37.916	7.48355
37.912	7.49343
37.908	7.48684
37.904	7.49343
37.9	7.49013
37.896	7.48355
37.892	7.50001
37.888	7.49013
37.884	7.50001
37.88	7.48684
37.876	7.49013
37.872	7.49013
37.868	7.49343
37.864	7.49013
37.86	7.49343
37.856	7.49343
37.852	7.49013
37.848	7.50001
37.844	7.49343
37.84	7.50001
37.836	7.48684
37.832	7.5033
37.828	7.48684
37.824	7.50001
37.82	7.49343
37.816	7.49013
37.812	7.49343
37.808	7.49343
37.804	7.49343
37.8	7.48355
37.796	7.5033
37.792	7.48684
37.788	7.49343
37.784	7.49343
37.78	7.49343
37.776	7.49672
37.772	7.49343
37.768	7.50001
37.764	7.48355
37.76	7.49343
37.756	7.49343
37.752	7.49013
37.748	7.49013
37.744	7.49343
37.74	7.49672
37.736	7.48026
37.732	7.50001
37.728	7.48355
37.724	7.50001
37.72	7.49343
37.716	7.49013
37.712	7.49343
37.708	7.49343
37.704	7.49343
37.7	7.49013
37.696	7.49343
37.692	7.48355
37.688	7.50001
37.684	7.49343
37.68	7.50001
37.676	7.48355
37.672	7.49013
37.668	7.49343
37.664	7.50001
37.66	7.49013
37.656	7.49343
37.652	7.49343
37.648	7.49343
37.644	7.49343
37.64	7.48684
37.636	7.49672
37.632	7.48355
37.628	7.49343
37.624	7.49013
37.62	7.49013
37.616	7.49013
37.612	7.49343
37.608	7.50001
37.604	7.48355
37.6	7.49343
37.596	7.49013
37.592	7.49343
37.588	7.49343
37.584	7.49343
37.58	7.5033
37.576	7.48684
37.572	7.50001
37.568	7.48355
37.564	7.50001
37.56	7.49343
37.556	7.49343
37.552	7.49343
37.548	7.49343
37.544	7.49343
37.54	7.49013
37.536	7.49013
37.532	7.48355
37.528	7.50001
37.524	7.48684
37.52	7.50001
37.516	7.48355
37.512	7.50001
37.508	7.48355
37.504	7.50001
37.5	7.49343
37.496	7.49343
37.492	7.49013
37.488	7.49343
37.484	7.49672
37.48	7.48026
37.476	7.50001
37.472	7.48684
37.468	7.49672
37.464	7.48355
37.46	7.49013
37.456	7.49013
37.452	7.49343
37.448	7.49343
37.444	7.49013
37.44	7.49343
37.436	7.48355
37.432	7.49013
37.428	7.49013
37.424	7.49343
37.42	7.48355
37.416	7.50001
37.412	7.48355
37.408	7.50001
37.404	7.48684
37.4	7.50001
37.396	7.48684
37.392	7.50001
37.388	7.49343
37.384	7.49343
37.38	7.49343
37.376	7.49013
37.372	7.49343
37.368	7.48684
37.364	7.50001
37.36	7.49343
37.356	7.50001
37.352	7.48684
37.348	7.50001
37.344	7.48355
37.34	7.50001
37.336	7.49343
37.332	7.50001
37.328	7.49343
37.324	7.49343
37.32	7.49343
37.316	7.49343
37.312	7.49343
37.308	7.48026
37.304	7.50001
37.3	7.48684
37.296	7.49343
37.292	7.49343
37.288	7.49343
37.284	7.49013
37.28	7.49343
37.276	7.49013
37.272	7.49343
37.268	7.50001
37.264	7.48355
37.26	7.50001
37.256	7.49343
37.252	7.49343
37.248	7.49343
37.244	7.49343
37.24	7.49343
37.236	7.49343
37.232	7.49343
37.228	7.49343
37.224	7.49343
37.22	7.48684
37.216	7.49343
37.212	7.48684
37.208	7.50001
37.204	7.49343
37.2	7.49343
37.196	7.49672
37.192	7.49013
37.188	7.50001
37.184	7.48355
37.18	7.5033
37.176	7.48355
37.172	7.49343
37.168	7.49343
37.164	7.49343
37.16	7.49343
37.156	7.49343
37.152	7.49013
37.148	7.49343
37.144	7.49013
37.14	7.49343
37.136	7.49343
37.132	7.48684
37.128	7.50001
37.124	7.48684
37.12	7.50001
37.116	7.48684
37.112	7.5033
37.108	7.48355
37.104	7.49343
37.1	7.49343
37.096	7.49672
37.092	7.49672
37.088	7.49343
37.084	7.50001
37.08	7.48684
37.076	7.49343
37.072	7.48684
37.068	7.49343
37.064	7.48684
37.06	7.50001
37.056	7.48355
37.052	7.50001
37.048	7.48684
37.044	7.49343
37.04	7.49343
37.036	7.49343
37.032	7.49343
37.028	7.49343
37.024	7.49013
37.02	7.49013
37.016	7.49343
37.012	7.48355
37.008	7.49013
37.004	7.49343
37	7.50001
36.996	7.48355
36.992	7.50001
36.988	7.48355
36.984	7.49672
36.98	7.48355
36.976	7.48684
36.972	7.49013
36.968	7.49343
36.964	7.49672
36.96	7.48026
36.956	7.49672
36.952	7.48355
36.948	7.50001
36.944	7.48026
36.94	7.50001
36.936	7.48355
36.932	7.49343
36.928	7.49343
36.924	7.49343
36.92	7.49013
36.916	7.49343
36.912	7.48026
36.908	7.50001
36.904	7.48355
36.9	7.49343
36.896	7.49343
36.892	7.50001
36.888	7.48355
36.884	7.49013
36.88	7.49013
36.876	7.49343
36.872	7.49343
36.868	7.48355
36.864	7.50001
36.86	7.48355
36.856	7.50001
36.852	7.48355
36.848	7.50001
36.844	7.48026
36.84	7.50001
36.836	7.48355
36.832	7.50001
36.828	7.48026
36.824	7.50001
36.82	7.48355
36.816	7.49672
36.812	7.48684
36.808	7.49013
36.804	7.49343
36.8	7.49013
36.796	7.49013
36.792	7.48355
36.788	7.5033
36.784	7.48355
36.78	7.50001
36.776	7.49343
36.772	7.49013
36.768	7.49343
36.764	7.49013
36.76	7.49672
36.756	7.48355
36.752	7.50001
36.748	7.48026
36.744	7.50001
36.74	7.48355
36.736	7.49672
36.732	7.49343
36.728	7.50001
36.724	7.49343
36.72	7.50001
36.716	7.48355
36.712	7.50001
36.708	7.49343
36.704	7.49013
36.7	7.49343
36.696	7.49672
36.692	7.49013
36.688	7.48355
36.684	7.50001
36.68	7.48026
36.676	7.50001
36.672	7.49343
36.668	7.49013
36.664	7.49013
36.66	7.49013
36.656	7.49013
36.652	7.48684
36.648	7.49013
36.644	7.49013
36.64	7.49343
36.636	7.49013
36.632	7.49343
36.628	7.49343
36.624	7.49013
36.62	7.49013
36.616	7.50001
36.612	7.49013
36.608	7.49672
36.604	7.49343
36.6	7.49343
36.596	7.49343
36.592	7.50001
36.588	7.48355
36.584	7.50001
36.58	7.49343
36.576	7.49343
36.572	7.49013
36.568	7.48026
36.564	7.50001
36.56	7.48355
36.556	7.50001
36.552	7.49013
36.548	7.49013
36.544	7.49343
36.54	7.49013
36.536	7.50001
36.532	7.48355
36.528	7.50001
36.524	7.48355
36.52	7.50001
36.516	7.48026
36.512	7.49343
36.508	7.49013
36.504	7.49343
36.5	7.49343
36.496	7.49013
36.492	7.50001
36.488	7.48355
36.484	7.50001
36.48	7.48355
36.476	7.49013
36.472	7.49013
36.468	7.49013
36.464	7.49013
36.46	7.48355
36.456	7.49672
36.452	7.48355
36.448	7.49672
36.444	7.48355
36.44	7.49672
36.436	7.49013
36.432	7.49013
36.428	7.49013
36.424	7.49013
36.42	7.48355
36.416	7.49013
36.412	7.49013
36.408	7.48355
36.404	7.48684
36.4	7.49013
36.396	7.49672
36.392	7.48026
36.388	7.49672
36.384	7.49013
36.38	7.48684
36.376	7.49343
36.372	7.49013
36.368	7.49343
36.364	7.49013
36.36	7.49672
36.356	7.47696
36.352	7.49343
36.348	7.49013
36.344	7.49013
36.34	7.49013
36.336	7.49013
36.332	7.49343
36.328	7.49343
36.324	7.49672
36.32	7.48355
36.316	7.50001
36.312	7.48355
36.308	7.49343
36.304	7.48355
36.3	7.49343
36.296	7.49013
36.292	7.48026
36.288	7.49343
36.284	7.48026
36.28	7.50001
36.276	7.49013
36.272	7.49013
36.268	7.50001
36.264	7.48355
36.26	7.49672
36.256	7.48355
36.252	7.49672
36.248	7.49013
36.244	7.49343
36.24	7.49013
36.236	7.49013
36.232	7.49013
36.228	7.48684
36.224	7.49013
36.22	7.47696
36.216	7.49672
36.212	7.48355
36.208	7.49672
36.204	7.48026
36.2	7.49013
36.196	7.49013
36.192	7.49013
36.188	7.48684
36.184	7.49343
36.18	7.49013
36.176	7.49013
36.172	7.49672
36.168	7.48355
36.164	7.50001
36.16	7.49013
36.156	7.48684
36.152	7.49343
36.148	7.48684
36.144	7.49013
36.14	7.49013
36.136	7.49013
36.132	7.48355
36.128	7.49672
36.124	7.48026
36.12	7.50001
36.116	7.48355
36.112	7.50001
36.108	7.48355
36.104	7.49672
36.1	7.48026
36.096	7.49343
36.092	7.49343
36.088	7.48355
36.084	7.49013
36.08	7.48355
36.076	7.50001
36.072	7.48355
36.068	7.50001
36.064	7.48355
36.06	7.50001
36.056	7.49343
36.052	7.49013
36.048	7.49343
36.044	7.49013
36.04	7.49343
36.036	7.49013
36.032	7.49013
36.028	7.49013
36.024	7.49013
36.02	7.48355
36.016	7.49672
36.012	7.48026
36.008	7.49343
36.004	7.49013
36	7.49343
35.996	7.49672
35.992	7.48355
35.988	7.50001
35.984	7.48355
35.98	7.49013
35.976	7.49013
35.972	7.49343
35.968	7.49013
35.964	7.48355
35.96	7.50001
35.956	7.48026
35.952	7.49672
35.948	7.49013
35.944	7.49013
35.94	7.49343
35.936	7.48355
35.932	7.49672
35.928	7.48026
35.924	7.50001
35.92	7.49013
35.916	7.49013
35.912	7.49013
35.908	7.48026
35.904	7.49343
35.9	7.48355
35.896	7.49013
35.892	7.49013
35.888	7.49013
35.884	7.49672
35.88	7.48026
35.876	7.50001
35.872	7.48026
35.868	7.49013
35.864	7.49013
35.86	7.49013
35.856	7.48684
35.852	7.48355
35.848	7.50001
35.844	7.49013
35.84	7.49343
35.836	7.49672
35.832	7.48355
35.828	7.49672
35.824	7.48355
35.82	7.48355
35.816	7.50001
35.812	7.49343
35.808	7.48684
35.804	7.49343
35.8	7.48026
35.796	7.50001
35.792	7.49343
35.788	7.49343
35.784	7.50001
35.78	7.48355
35.776	7.48684
35.772	7.49013
35.768	7.48026
35.764	7.49672
35.76	7.48026
35.756	7.49672
35.752	7.49343
35.748	7.49013
35.744	7.49672
35.74	7.48026
35.736	7.49013
35.732	7.49013
35.728	7.49013
35.724	7.49672
35.72	7.48355
35.716	7.49672
35.712	7.48026
35.708	7.49013
35.704	7.49013
35.7	7.48026
35.696	7.49013
35.692	7.49013
35.688	7.49013
35.684	7.49343
35.68	7.48026
35.676	7.49013
35.672	7.49013
35.668	7.49013
35.664	7.49672
35.66	7.48026
35.656	7.50001
35.652	7.48026
35.648	7.49013
35.644	7.49013
35.64	7.47696
35.636	7.50001
35.632	7.49013
35.628	7.49013
35.624	7.49672
35.62	7.48026
35.616	7.50001
35.612	7.48684
35.608	7.48684
35.604	7.49013
35.6	7.48026
35.596	7.49672
35.592	7.48684
35.588	7.49013
35.584	7.49672
35.58	7.48026
35.576	7.49672
35.572	7.48026
35.568	7.48684
35.564	7.49013
35.56	7.48026
35.556	7.49013
35.552	7.49013
35.548	7.48684
35.544	7.50001
35.54	7.48684
35.536	7.49013
35.532	7.49013
35.528	7.48355
35.524	7.49672
35.52	7.49343
35.516	7.49343
35.512	7.50001
35.508	7.48355
35.504	7.49672
35.5	7.49013
35.496	7.49013
35.492	7.50001
35.488	7.48026
35.484	7.48684
35.48	7.48684
35.476	7.49013
35.472	7.49672
35.468	7.48026
35.464	7.49672
35.46	7.49013
35.456	7.48684
35.452	7.49013
35.448	7.48026
35.444	7.49672
35.44	7.47696
35.436	7.48684
35.432	7.49013
35.428	7.48026
35.424	7.49672
35.42	7.49013
35.416	7.49013
35.412	7.49672
35.408	7.47696
35.404	7.49343
35.4	7.48684
35.396	7.49013
35.392	7.49013
35.388	7.48026
35.384	7.49672
35.38	7.48684
35.376	7.48684
35.372	7.48684
35.368	7.48026
35.364	7.49672
35.36	7.49013
35.356	7.48026
35.352	7.49672
35.348	7.48026
35.344	7.49343
35.34	7.49013
35.336	7.49013
35.332	7.49013
35.328	7.48026
35.324	7.49672
35.32	7.49013
35.316	7.49013
35.312	7.49013
35.308	7.48026
35.304	7.48684
35.3	7.48684
35.296	7.48026
35.292	7.49343
35.288	7.48026
35.284	7.49013
35.28	7.49672
35.276	7.48026
35.272	7.49343
35.268	7.48684
35.264	7.49013
35.26	7.49672
35.256	7.48355
35.252	7.49013
35.248	7.48684
35.244	7.48684
35.24	7.48684
35.236	7.48026
35.232	7.49672
35.228	7.48684
35.224	7.48684
35.22	7.49343
35.216	7.48026
35.212	7.48684
35.208	7.49013
35.204	7.47696
35.2	7.49672
35.196	7.48026
35.192	7.48684
35.188	7.49672
35.184	7.48026
35.18	7.49013
35.176	7.49013
35.172	7.48684
35.168	7.49672
35.164	7.47696
35.16	7.49672
35.156	7.48684
35.152	7.48684
35.148	7.49343
35.144	7.47696
35.14	7.49343
35.136	7.47696
35.132	7.49013
35.128	7.49013
35.124	7.48355
35.12	7.49343
35.116	7.48026
35.112	7.49343
35.108	7.49013
35.104	7.48684
35.1	7.48684
35.096	7.48026
35.092	7.49672
35.088	7.48026
35.084	7.48684
35.08	7.49013
35.076	7.48026
35.072	7.49343
35.068	7.48026
35.064	7.49343
35.06	7.49013
35.056	7.48684
35.052	7.48684
35.048	7.48684
35.044	7.49013
35.04	7.47696
35.036	7.49343
35.032	7.48026
35.028	7.48684
35.024	7.49013
35.02	7.48684
35.016	7.48684
35.012	7.48026
35.008	7.49343
35.004	7.48026
35	7.49013
34.996	7.48355
34.992	7.49013
34.988	7.50001
34.984	7.48026
34.98	7.49343
34.976	7.49013
34.972	7.48026
34.968	7.49672
34.964	7.48026
34.96	7.49672
34.956	7.48026
34.952	7.48684
34.948	7.49013
34.944	7.48355
34.94	7.48684
34.936	7.47696
34.932	7.49343
34.928	7.48355
34.924	7.49013
34.92	7.48684
34.916	7.48684
34.912	7.48684
34.908	7.47696
34.904	7.49343
34.9	7.47696
34.896	7.48026
34.892	7.48355
34.888	7.48355
34.884	7.49343
34.88	7.47696
34.876	7.49013
34.872	7.48355
34.868	7.48355
34.864	7.48026
34.86	7.47696
34.856	7.49013
34.852	7.47696
34.848	7.49013
34.844	7.47696
34.84	7.48684
34.836	7.48026
34.832	7.48355
34.828	7.48355
34.824	7.47367
34.82	7.49013
34.816	7.48026
34.812	7.48026
34.808	7.49013
34.804	7.47696
34.8	7.49013
34.796	7.48026
34.792	7.48026
34.788	7.48355
34.784	7.47367
34.78	7.49013
34.776	7.47367
34.772	7.48684
34.768	7.47696
34.764	7.47696
34.76	7.48026
34.756	7.47038
34.752	7.48684
34.748	7.47038
34.744	7.47696
34.74	7.47367
34.736	7.48026
34.732	7.48684
34.728	7.46709
34.724	7.48355
34.72	7.46709
34.716	7.47696
34.712	7.48355
34.708	7.46709
34.704	7.48026
34.7	7.47038
34.696	7.48026
34.692	7.47367
34.688	7.47367
34.684	7.47696
34.68	7.47367
34.676	7.48026
34.672	7.4605
34.668	7.47367
34.664	7.47038
34.66	7.46709
34.656	7.48026
34.652	7.46379
34.648	7.47696
34.644	7.46379
34.64	7.47038
34.636	7.47038
34.632	7.47038
34.628	7.47038
34.624	7.46379
34.62	7.47696
34.616	7.4605
34.612	7.47696
34.608	7.46379
34.604	7.47367
34.6	7.46709
34.596	7.46709
34.592	7.46709
34.588	7.4605
34.584	7.47367
34.58	7.45392
34.576	7.46709
34.572	7.46709
34.568	7.46709
34.564	7.46709
34.56	7.45721
34.556	7.46709
34.552	7.45721
34.548	7.47367
34.544	7.45721
34.54	7.47367
34.536	7.46709
34.532	7.45721
34.528	7.47367
34.524	7.4605
34.52	7.46709
34.516	7.46379
34.512	7.46379
34.508	7.46379
34.504	7.45392
34.5	7.47038
34.496	7.45721
34.492	7.47367
34.488	7.45721
34.484	7.47367
34.48	7.46379
34.476	7.45392
34.472	7.47038
34.468	7.45062
34.464	7.46709
34.46	7.45392
34.456	7.46709
34.452	7.45062
34.448	7.4605
34.444	7.4605
34.44	7.45062
34.436	7.46709
34.432	7.45062
34.428	7.4605
34.424	7.4605
34.42	7.46709
34.416	7.46709
34.412	7.45062
34.408	7.46379
34.404	7.45062
34.4	7.4605
34.396	7.45721
34.392	7.4605
34.388	7.45721
34.384	7.4605
34.38	7.45721
34.376	7.45062
34.372	7.46379
34.368	7.45062
34.364	7.45721
34.36	7.4605
34.356	7.45721
34.352	7.45721
34.348	7.45721
34.344	7.46379
34.34	7.45062
34.336	7.46379
34.332	7.45721
34.328	7.45392
34.324	7.45721
34.32	7.45392
34.316	7.46379
34.312	7.45062
34.308	7.46709
34.304	7.45721
34.3	7.45392
34.296	7.46379
34.292	7.44733
34.288	7.46379
34.284	7.44733
34.28	7.45392
34.276	7.45721
34.272	7.45392
34.268	7.45721
34.264	7.45392
34.26	7.46709
34.256	7.44733
34.252	7.45392
34.248	7.45721
34.244	7.45721
34.24	7.45392
34.236	7.45392
34.232	7.45392
34.228	7.44733
34.224	7.4605
34.22	7.45392
34.216	7.45392
34.212	7.45392
34.208	7.44404
34.204	7.4605
34.2	7.44404
34.196	7.45062
34.192	7.45721
34.188	7.44404
34.184	7.4605
34.18	7.45392
34.176	7.45062
34.172	7.4605
34.168	7.44404
34.164	7.45721
34.16	7.45062
34.156	7.45062
34.152	7.45062
34.148	7.44075
34.144	7.45721
34.14	7.45062
34.136	7.45062
34.132	7.45721
34.128	7.44404
34.124	7.45062
34.12	7.45062
34.116	7.44404
34.112	7.45062
34.108	7.45062
34.104	7.45062
34.1	7.45392
34.096	7.44075
34.092	7.44733
34.088	7.45062
34.084	7.45062
34.08	7.45062
34.076	7.44733
34.072	7.45721
34.068	7.44075
34.064	7.45392
34.06	7.44075
34.056	7.45392
34.052	7.44733
34.048	7.44733
34.044	7.44404
34.04	7.43416
34.036	7.45062
34.032	7.43746
34.028	7.45721
34.024	7.44733
34.02	7.44733
34.016	7.44733
34.012	7.43746
34.008	7.45062
34.004	7.44733
34	7.44404
33.996	7.44733
33.992	7.44733
33.988	7.44404
33.984	7.44075
33.98	7.44075
33.976	7.43416
33.972	7.45062
33.968	7.44404
33.964	7.44733
33.96	7.44075
33.956	7.44075
33.952	7.45062
33.948	7.43416
33.944	7.44733
33.94	7.43416
33.936	7.43746
33.932	7.44075
33.928	7.43746
33.924	7.44404
33.92	7.44075
33.916	7.43416
33.912	7.43746
33.908	7.42758
33.904	7.43746
33.9	7.42758
33.896	7.44404
33.892	7.43746
33.888	7.43416
33.884	7.43416
33.88	7.43416
33.876	7.44075
33.872	7.42429
33.868	7.44075
33.864	7.43416
33.86	7.43416
33.856	7.42429
33.852	7.43416
33.848	7.43416
33.844	7.43416
33.84	7.44075
33.836	7.42429
33.832	7.43416
33.828	7.43087
33.824	7.43416
33.82	7.43746
33.816	7.42429
33.812	7.44075
33.808	7.42429
33.804	7.43746
33.8	7.43087
33.796	7.43087
33.792	7.43087
33.788	7.43087
33.784	7.43087
33.78	7.42758
33.776	7.43087
33.772	7.43087
33.768	7.43746
33.764	7.42099
33.76	7.43746
33.756	7.42099
33.752	7.42758
33.748	7.42758
33.744	7.4177
33.74	7.43416
33.736	7.42099
33.732	7.43416
33.728	7.42758
33.724	7.42758
33.72	7.42758
33.716	7.42429
33.712	7.43087
33.708	7.4177
33.704	7.43416
33.7	7.4177
33.696	7.42758
33.692	7.42758
33.688	7.42429
33.684	7.43087
33.68	7.4177
33.676	7.43416
33.672	7.42429
33.668	7.42099
33.664	7.43087
33.66	7.41441
33.656	7.42099
33.652	7.42429
33.648	7.42099
33.644	7.42099
33.64	7.41112
33.636	7.42758
33.632	7.41112
33.628	7.42099
33.624	7.42099
33.62	7.4177
33.616	7.42429
33.612	7.41112
33.608	7.42758
33.604	7.42099
33.6	7.4177
33.596	7.4177
33.592	7.42758
33.588	7.42099
33.584	7.4177
33.58	7.42099
33.576	7.41112
33.572	7.42429
33.568	7.41112
33.564	7.42099
33.56	7.42099
33.556	7.4177
33.552	7.42099
33.548	7.40782
33.544	7.42429
33.54	7.41441
33.536	7.42758
33.532	7.40782
33.528	7.42758
33.524	7.41441
33.52	7.41441
33.516	7.4177
33.512	7.40453
33.508	7.42429
33.504	7.40453
33.5	7.41441
33.496	7.41112
33.492	7.41441
33.488	7.41112
33.484	7.41441
33.48	7.42099
33.476	7.40453
33.472	7.4177
33.468	7.40782
33.464	7.42099
33.46	7.40453
33.456	7.42099
33.452	7.41112
33.448	7.41112
33.444	7.41112
33.44	7.40453
33.436	7.4177
33.432	7.40124
33.428	7.41112
33.424	7.40782
33.42	7.40782
33.416	7.41112
33.412	7.40782
33.408	7.41441
33.404	7.40124
33.4	7.41441
33.396	7.40124
33.392	7.41441
33.388	7.40782
33.384	7.40782
33.38	7.40782
33.376	7.40124
33.372	7.41112
33.368	7.40124
33.364	7.41441
33.36	7.40453
33.356	7.40453
33.352	7.40453
33.348	7.39795
33.344	7.41112
33.34	7.39465
33.336	7.40453
33.332	7.40453
33.328	7.40453
33.324	7.41112
33.32	7.39795
33.316	7.40782
33.312	7.40453
33.308	7.40124
33.304	7.40124
33.3	7.39465
33.296	7.40782
33.292	7.40453
33.288	7.40453
33.284	7.40124
33.28	7.39795
33.276	7.41112
33.272	7.39465
33.268	7.40453
33.264	7.40124
33.26	7.40124
33.256	7.40782
33.252	7.39465
33.248	7.40782
33.244	7.38807
33.24	7.39795
33.236	7.40124
33.232	7.40124
33.228	7.40782
33.224	7.39136
33.22	7.40453
33.216	7.40124
33.212	7.40124
33.208	7.39795
33.204	7.39136
33.2	7.40453
33.196	7.38478
33.192	7.39795
33.188	7.39795
33.184	7.39795
33.18	7.39465
33.176	7.39795
33.172	7.39465
33.168	7.39136
33.164	7.40453
33.16	7.38478
33.156	7.39465
33.152	7.39795
33.148	7.39465
33.144	7.40124
33.14	7.38478
33.136	7.40124
33.132	7.39465
33.128	7.39136
33.124	7.39465
33.12	7.38478
33.116	7.40124
33.112	7.38149
33.108	7.40124
33.104	7.38478
33.1	7.39795
33.096	7.39136
33.092	7.39136
33.088	7.39136
33.084	7.38478
33.08	7.39795
33.076	7.38478
33.072	7.39795
33.068	7.38807
33.064	7.38807
33.06	7.38807
33.056	7.38478
33.052	7.39795
33.048	7.37819
33.044	7.39795
33.04	7.38478
33.036	7.38807
33.032	7.38807
33.028	7.38807
33.024	7.38807
33.02	7.38149
33.016	7.39465
33.012	7.38149
33.008	7.39465
33.004	7.38807
33	7.38807
32.996	7.37819
32.992	7.38807
32.988	7.39136
32.984	7.3749
32.98	7.39465
32.976	7.37819
32.972	7.39136
32.968	7.3749
32.964	7.38478
32.96	7.38149
32.956	7.38478
32.952	7.38478
32.948	7.37161
32.944	7.38807
32.94	7.38149
32.936	7.38149
32.932	7.37161
32.928	7.38149
32.924	7.37819
32.92	7.37819
32.916	7.38478
32.912	7.37161
32.908	7.38478
32.904	7.3749
32.9	7.37819
32.896	7.37819
32.892	7.37819
32.888	7.38478
32.884	7.3749
32.88	7.3749
32.876	7.36502
32.872	7.38478
32.868	7.37161
32.864	7.38149
32.86	7.36832
32.856	7.38149
32.852	7.36832
32.848	7.37819
32.844	7.37819
32.84	7.37819
32.836	7.3749
32.832	7.36832
32.828	7.38149
32.824	7.37161
32.82	7.38149
32.816	7.3749
32.812	7.3749
32.808	7.37161
32.804	7.3749
32.8	7.38149
32.796	7.36502
32.792	7.37819
32.788	7.3749
32.784	7.37161
32.78	7.37161
32.776	7.37161
32.772	7.37161
32.768	7.36502
32.764	7.37819
32.76	7.36502
32.756	7.37161
32.752	7.36832
32.748	7.37161
32.744	7.37819
32.74	7.36173
32.736	7.37819
32.732	7.36502
32.728	7.3749
32.724	7.37161
32.72	7.37161
32.716	7.37161
32.712	7.36173
32.708	7.3749
32.704	7.36502
32.7	7.36502
32.696	7.37161
32.692	7.37161
32.688	7.36832
32.684	7.36832
32.68	7.36832
32.676	7.35844
32.672	7.37819
32.668	7.35844
32.664	7.36832
32.66	7.36832
32.656	7.36832
32.652	7.3749
32.648	7.35844
32.644	7.36832
32.64	7.36502
32.636	7.36832
32.632	7.36832
32.628	7.35844
32.624	7.37161
32.62	7.35844
32.616	7.37161
32.612	7.36502
32.608	7.36832
32.604	7.37161
32.6	7.35844
32.596	7.37161
32.592	7.35844
32.588	7.36832
32.584	7.36173
32.58	7.36502
32.576	7.36502
32.572	7.35844
32.568	7.37161
32.564	7.35844
32.56	7.37161
32.556	7.35515
32.552	7.36832
32.548	7.36173
32.544	7.36173
32.54	7.37161
32.536	7.35844
32.532	7.36832
32.528	7.36502
32.524	7.37161
32.52	7.36173
32.516	7.36173
32.512	7.36502
32.508	7.35515
32.504	7.37161
32.5	7.35515
32.496	7.36173
32.492	7.36173
32.488	7.36173
32.484	7.36173
32.48	7.35185
32.476	7.35844
32.472	7.35185
32.468	7.36832
32.464	7.36173
32.46	7.35844
32.456	7.35844
32.452	7.35844
32.448	7.35844
32.444	7.34856
32.44	7.37161
32.436	7.35185
32.432	7.35844
32.428	7.35844
32.424	7.35844
32.42	7.35844
32.416	7.35844
32.412	7.36832
32.408	7.34856
32.404	7.35844
32.4	7.35844
32.396	7.34856
32.392	7.36502
32.388	7.34856
32.384	7.36502
32.38	7.35844
32.376	7.35515
32.372	7.35515
32.368	7.34856
32.364	7.36173
32.36	7.34527
32.356	7.34856
32.352	7.35515
32.348	7.35515
32.344	7.35185
32.34	7.34198
32.336	7.36173
32.332	7.34527
32.328	7.35185
32.324	7.34856
32.32	7.35185
32.316	7.35844
32.312	7.34527
32.308	7.34856
32.304	7.34856
32.3	7.35185
32.296	7.35844
32.292	7.34198
32.288	7.35515
32.284	7.35515
32.28	7.34856
32.276	7.34856
32.272	7.34856
32.268	7.34856
32.264	7.34856
32.26	7.34527
32.256	7.33868
32.252	7.35515
32.248	7.34198
32.244	7.35185
32.24	7.34527
32.236	7.34856
32.232	7.34856
32.228	7.33539
32.224	7.35515
32.22	7.33539
32.216	7.35185
32.212	7.33539
32.208	7.34527
32.204	7.35185
32.2	7.33539
32.196	7.35185
32.192	7.34198
32.188	7.34527
32.184	7.34198
32.18	7.34527
32.176	7.34856
32.172	7.33868
32.168	7.34198
32.164	7.34198
32.16	7.34198
32.156	7.33868
32.152	7.33539
32.148	7.34856
32.144	7.33539
32.14	7.34198
32.136	7.34198
32.132	7.33539
32.128	7.34856
32.124	7.3321
32.12	7.34198
32.116	7.34198
32.112	7.34198
32.108	7.34856
32.104	7.33539
32.1	7.34527
32.096	7.3321
32.092	7.34198
32.088	7.33868
32.084	7.32881
32.08	7.34527
32.076	7.3321
32.072	7.34527
32.068	7.33868
32.064	7.33868
32.06	7.33868
32.056	7.33539
32.052	7.34856
32.048	7.3321
32.044	7.34198
32.04	7.32552
32.036	7.34198
32.032	7.32881
32.028	7.34198
32.024	7.32881
32.02	7.34527
32.016	7.33539
32.012	7.33539
32.008	7.34527
32.004	7.32552
32	7.34527
31.996	7.32881
31.992	7.34198
31.988	7.33539
31.984	7.33539
31.98	7.33868
31.976	7.33868
31.972	7.34198
31.968	7.32552
31.964	7.34198
31.96	7.3321
31.956	7.33539
31.952	7.3321
31.948	7.3321
31.944	7.33868
31.94	7.32552
31.936	7.3321
31.932	7.33539
31.928	7.3321
31.924	7.34198
31.92	7.32222
31.916	7.34198
31.912	7.3321
31.908	7.3321
31.904	7.3321
31.9	7.32222
31.896	7.33868
31.892	7.3321
31.888	7.32881
31.884	7.3321
31.88	7.32881
31.876	7.3321
31.872	7.32222
31.868	7.33868
31.864	7.32222
31.86	7.3321
31.856	7.3321
31.852	7.32881
31.848	7.33868
31.844	7.32222
31.84	7.32881
31.836	7.3321
31.832	7.32881
31.828	7.3321
31.824	7.32881
31.82	7.33539
31.816	7.32222
31.812	7.33539
31.808	7.32222
31.804	7.33539
31.8	7.31893
31.796	7.33539
31.792	7.32552
31.788	7.32552
31.784	7.32881
31.78	7.32881
31.776	7.33868
31.772	7.31893
31.768	7.33539
31.764	7.32881
31.76	7.32881
31.756	7.32552
31.752	7.31564
31.748	7.33539
31.744	7.31893
31.74	7.33539
31.736	7.32222
31.732	7.32552
31.728	7.32552
31.724	7.31564
31.72	7.33539
31.716	7.32222
31.712	7.32222
31.708	7.32552
31.704	7.32222
31.7	7.32552
31.696	7.31564
31.692	7.33539
31.688	7.32222
31.684	7.32222
31.68	7.32552
31.676	7.32222
31.672	7.3321
31.668	7.31564
31.664	7.32881
31.66	7.32222
31.656	7.31893
31.652	7.32222
31.648	7.31235
31.644	7.32881
31.64	7.31235
31.636	7.32881
31.632	7.31893
31.628	7.31564
31.624	7.31893
31.62	7.31235
31.616	7.32552
31.612	7.30905
31.608	7.31564
31.604	7.31893
31.6	7.30905
31.596	7.32552
31.592	7.30576
31.588	7.31564
31.584	7.31893
31.58	7.31564
31.576	7.32222
31.572	7.31564
31.568	7.31564
31.564	7.31564
31.56	7.31564
31.556	7.32222
31.552	7.31564
31.548	7.31564
31.544	7.32222
31.54	7.31235
31.536	7.32222
31.532	7.30576
31.528	7.32222
31.524	7.31893
31.52	7.30576
31.516	7.31564
31.512	7.30576
31.508	7.32222
31.504	7.31235
31.5	7.30576
31.496	7.32222
31.492	7.30247
31.488	7.31235
31.484	7.30905
31.48	7.30905
31.476	7.31893
31.472	7.30247
31.468	7.31235
31.464	7.30905
31.46	7.30905
31.456	7.31564
31.452	7.30247
31.448	7.31893
31.444	7.30905
31.44	7.30905
31.436	7.30905
31.432	7.30905
31.428	7.31564
31.424	7.29918
31.42	7.31564
31.416	7.29918
31.412	7.30576
31.408	7.30576
31.404	7.29588
31.4	7.31235
31.396	7.29588
31.392	7.30576
31.388	7.29588
31.384	7.30576
31.38	7.30576
31.376	7.29588
31.372	7.30905
31.368	7.29588
31.364	7.30247
31.36	7.30247
31.356	7.30576
31.352	7.31235
31.348	7.29588
31.344	7.30576
31.34	7.30576
31.336	7.30247
31.332	7.30576
31.328	7.29259
31.324	7.30905
31.32	7.30247
31.316	7.29918
31.312	7.29918
31.308	7.29259
31.304	7.30905
31.3	7.29259
31.296	7.30576
31.292	7.29918
31.288	7.29918
31.284	7.30247
31.28	7.29259
31.276	7.30905
31.272	7.29259
31.268	7.29588
31.264	7.29918
31.26	7.29259
31.256	7.30576
31.252	7.29259
31.248	7.29918
31.244	7.29918
31.24	7.29259
31.236	7.30576
31.232	7.29918
31.228	7.29588
31.224	7.30576
31.22	7.2893
31.216	7.29588
31.212	7.28601
31.208	7.29588
31.204	7.29588
31.2	7.2893
31.196	7.30247
31.192	7.29588
31.188	7.29588
31.184	7.30247
31.18	7.28601
31.176	7.29918
31.172	7.28601
31.168	7.30247
31.164	7.29918
31.16	7.29259
31.156	7.30247
31.152	7.28271
31.148	7.29588
31.144	7.29259
31.14	7.28601
31.136	7.29259
31.132	7.28271
31.128	7.29259
31.124	7.29259
31.12	7.29259
31.116	7.29588
31.112	7.28271
31.108	7.2893
31.104	7.2893
31.1	7.2893
31.096	7.29588
31.092	7.28271
31.088	7.2893
31.084	7.29259
31.08	7.28271
31.076	7.29588
31.072	7.28271
31.068	7.29588
31.064	7.2893
31.06	7.28601
31.056	7.2893
31.052	7.28271
31.048	7.29259
31.044	7.27942
31.04	7.29588
31.036	7.2893
31.032	7.2893
31.028	7.2893
31.024	7.28601
31.02	7.29588
31.016	7.27942
31.012	7.28601
31.008	7.27613
31.004	7.28601
31	7.28271
30.996	7.28601
30.992	7.29259
30.988	7.27613
30.984	7.29259
30.98	7.28601
30.976	7.28601
30.972	7.28601
30.968	7.27613
30.964	7.29259
30.96	7.27613
30.956	7.28601
30.952	7.28271
30.948	7.28271
30.944	7.29259
30.94	7.27942
30.936	7.2893
30.932	7.27613
30.928	7.2893
30.924	7.27613
30.92	7.28601
30.916	7.27284
30.912	7.27942
30.908	7.28271
30.904	7.28271
30.9	7.28271
30.896	7.27284
30.892	7.2893
30.888	7.27284
30.884	7.28601
30.88	7.28271
30.876	7.27942
30.872	7.27942
30.868	7.27942
30.864	7.28271
30.86	7.26955
30.856	7.28601
30.852	7.26955
30.848	7.28271
30.844	7.26955
30.84	7.27613
30.836	7.27942
30.832	7.27613
30.828	7.28271
30.824	7.26625
30.82	7.28271
30.816	7.26955
30.812	7.27284
30.808	7.27613
30.804	7.27613
30.8	7.27613
30.796	7.26625
30.792	7.28271
30.788	7.26625
30.784	7.28271
30.78	7.26625
30.776	7.27613
30.772	7.27284
30.768	7.27284
30.764	7.27284
30.76	7.26625
30.756	7.27284
30.752	7.26625
30.748	7.27284
30.744	7.27284
30.74	7.27284
30.736	7.28271
30.732	7.26296
30.728	7.28271
30.724	7.26955
30.72	7.27284
30.716	7.26955
30.712	7.27284
30.708	7.27613
30.704	7.26296
30.7	7.27613
30.696	7.26296
30.692	7.26955
30.688	7.26955
30.684	7.26955
30.68	7.26955
30.676	7.25967
30.672	7.27613
30.668	7.26296
30.664	7.26955
30.66	7.26955
30.656	7.27942
30.652	7.27284
30.648	7.26955
30.644	7.26955
30.64	7.26625
30.636	7.26955
30.632	7.26625
30.628	7.27613
30.624	7.25967
30.62	7.27613
30.616	7.26296
30.612	7.26955
30.608	7.26625
30.604	7.26625
30.6	7.26625
30.596	7.26625
30.592	7.26296
30.588	7.25638
30.584	7.26625
30.58	7.25638
30.576	7.27284
30.572	7.25638
30.568	7.27284
30.564	7.26296
30.56	7.26955
30.556	7.26296
30.552	7.26625
30.548	7.26296
30.544	7.25638
30.54	7.26955
30.536	7.25308
30.532	7.26955
30.528	7.25308
30.524	7.26296
30.52	7.26296
30.516	7.25308
30.512	7.26955
30.508	7.25308
30.504	7.26955
30.5	7.25967
30.496	7.25967
30.492	7.25967
30.488	7.26296
30.484	7.25967
30.48	7.25308
30.476	7.26625
30.472	7.24979
30.468	7.26955
30.464	7.25967
30.46	7.25638
30.456	7.25967
30.452	7.24979
30.448	7.25638
30.444	7.25638
30.44	7.25638
30.436	7.26625
30.432	7.2465
30.428	7.26296
30.424	7.2465
30.42	7.26296
30.416	7.2465
30.412	7.25308
30.408	7.25308
30.404	7.24979
30.4	7.25638
30.396	7.25638
30.392	7.25967
30.388	7.2465
30.384	7.24979
30.38	7.25308
30.376	7.25308
30.372	7.25308
30.368	7.24321
30.364	7.25638
30.36	7.23991
30.356	7.26296
30.352	7.24321
30.348	7.25638
30.344	7.25308
30.34	7.25308
30.336	7.25308
30.332	7.24979
30.328	7.25638
30.324	7.24321
30.32	7.25638
30.316	7.24321
30.312	7.25638
30.308	7.23991
30.304	7.2465
30.3	7.24321
30.296	7.24979
30.292	7.24979
30.288	7.24979
30.284	7.2465
30.28	7.24321
30.276	7.25638
30.272	7.23991
30.268	7.25638
30.264	7.23991
30.26	7.2465
30.256	7.2465
30.252	7.24979
30.248	7.2465
30.244	7.23991
30.24	7.25308
30.236	7.23991
30.232	7.25308
30.228	7.2465
30.224	7.24979
30.22	7.2465
30.216	7.2465
30.212	7.24321
30.208	7.24979
30.204	7.25308
30.2	7.23991
30.196	7.25308
30.192	7.23662
30.188	7.24979
30.184	7.23662
30.18	7.23991
30.176	7.23662
30.172	7.23991
30.168	7.24321
30.164	7.24321
30.16	7.24321
30.156	7.24321
30.152	7.24979
30.148	7.23333
30.144	7.2465
30.14	7.23004
30.136	7.24321
30.132	7.23333
30.128	7.2465
30.124	7.23991
30.12	7.23991
30.116	7.23991
30.112	7.23662
30.108	7.23991
30.104	7.23662
30.1	7.24321
30.096	7.23662
30.092	7.23662
30.088	7.23004
30.084	7.24979
30.08	7.22674
30.076	7.23662
30.072	7.23662
30.068	7.23662
30.064	7.23662
30.06	7.23991
30.056	7.24321
30.052	7.22674
30.048	7.23991
30.044	7.23004
30.04	7.23662
30.036	7.23333
30.032	7.23333
30.028	7.23333
30.024	7.23662
30.02	7.24321
[truncated: 7,504 more rows]
